# Supplementary material for: Polyploid QTL‐seq towards rapid development of tightly linked DNA markers for potato and sweetpotato breeding through whole‐genome resequencing
Source: Plant Biotechnol J. 2021 Jun 2;19(10):2040–51. doi: 10.1111/pbi.13633 (PMC8486255; doi:10.1111/pbi.13633)
Supplement: Supplementary file 2 — Table S1 Sayaka‐specific simplex SNPs identified by the polyploid QTL‐seq analysis of potato H1‐segregating progeny. Table S2 Akemurasaki‐specific simplex SNPs identified by the polyploid QTL‐seq analysis of sweetpotato AN‐segregating progeny. Table S3 Primers used in the present study. [file PBI-19-2040-s001.xlsx]

## Sheet: Table S1
Table S1 Sayaka-specific simplex SNPs identified by the polyploid QTL-seq analysis of potato H1-segregating progeny.
Chromosome number	Base position	Reference base (P1)	Alternative base		H1 bulk			h1 bulk			Sayaka (P2)
					Read count	SNP index		Read count	SNP index		Read count	SNP index
chr01	194281	G	A		81	0.14		71	0.16		81	0.33
chr01	201048	G	A		45	0.2		50	0.22		74	0.18
chr01	276824	G	T		96	0.26		94	0.14		50	0.2
chr01	427281	T	C		50	0.16		62	0.19		60	0.26
chr01	427297	G	A		52	0.15		64	0.17		51	0.27
chr01	428991	G	T		85	0.2		78	0.21		87	0.35
chr01	431316	G	T		47	0.15		58	0.24		49	0.24
chr01	433476	C	T		69	0.15		67	0.07		82	0.17
chr01	435503	T	C		61	0.21		62	0.1		71	0.22
chr01	447203	G	A		79	0.11		82	0.19		86	0.32
chr01	447532	A	G		87	0.14		98	0.17		87	0.26
chr01	448386	A	C		62	0.34		76	0.3		71	0.25
chr01	473899	G	A		85	0.34		90	0.14		106	0.27
chr01	482134	G	T		56	0.16		73	0.21		61	0.36
chr01	484936	A	C		65	0.27		41	0.24		45	0.35
chr01	486227	A	G		79	0.15		83	0.08		101	0.28
chr01	486384	T	C		72	0.18		63	0.11		70	0.3
chr01	497403	T	C		54	0.2		52	0.19		50	0.3
chr01	498963	T	G		61	0.16		66	0.09		75	0.25
chr01	511138	C	T		63	0.15		41	0.15		43	0.3
chr01	512374	A	C		75	0.16		73	0.14		64	0.21
chr01	514318	T	C		60	0.15		56	0.23		71	0.21
chr01	516226	T	C		60	0.23		45	0.09		57	0.31
chr01	519743	C	T		66	0.12		62	0.16		68	0.25
chr01	520461	T	C		51	0.18		52	0.21		64	0.34
chr01	520973	G	C		75	0.13		77	0.1		75	0.21
chr01	525332	T	A		65	0.18		69	0.1		63	0.22
chr01	528404	G	A		58	0.2		84	0.12		68	0.26
chr01	529782	A	T		51	0.12		71	0.19		51	0.35
chr01	541943	C	T		69	0.15		66	0.18		78	0.2
chr01	557139	G	A		60	0.15		70	0.18		65	0.18
chr01	561594	G	A		77	0.13		60	0.18		64	0.31
chr01	565459	A	T		76	0.24		77	0.14		79	0.17
chr01	566642	G	A		84	0.16		74	0.08		52	0.23
chr01	583675	G	T		46	0.2		55	0.25		48	0.31
chr01	625201	C	G		64	0.17		69	0.15		66	0.27
chr01	661994	C	T		83	0.1		61	0.19		66	0.27
chr01	664757	A	T		47	0.23		43	0.09		61	0.22
chr01	665314	A	T		78	0.13		94	0.15		88	0.2
chr01	667713	T	C		67	0.17		69	0.07		70	0.15
chr01	681178	T	A		68	0.16		68	0.17		60	0.3
chr01	722208	T	A		56	0.17		65	0.09		56	0.25
chr01	723746	A	G		63	0.17		67	0.07		53	0.33
chr01	725321	T	A		66	0.16		66	0.12		73	0.19
chr01	726565	C	A		65	0.2		61	0.21		66	0.36
chr01	741283	G	A		62	0.16		67	0.13		62	0.25
chr01	741468	A	C		65	0.18		66	0.12		57	0.24
chr01	742979	A	G		71	0.11		67	0.17		61	0.26
chr01	747769	G	A		80	0.23		84	0.25		69	0.27
chr01	775636	G	A		48	0.23		57	0.19		91	0.24
chr01	775660	C	T		48	0.25		49	0.18		95	0.25
chr01	807762	A	C		67	0.17		51	0.06		70	0.18
chr01	812869	C	G		54	0.18		67	0.12		59	0.18
chr01	812871	C	T		55	0.18		66	0.12		59	0.18
chr01	856392	C	T		82	0.17		72	0.27		130	0.33
chr01	856419	T	A		82	0.17		68	0.22		117	0.29
chr01	857174	G	A		90	0.17		83	0.1		133	0.2
chr01	865076	G	A		89	0.31		89	0.11		96	0.35
chr01	865200	C	G		147	0.13		130	0.06		149	0.22
chr01	867340	C	A		56	0.23		51	0.12		79	0.29
chr01	877765	T	A		61	0.19		84	0.17		119	0.36
chr01	882205	C	G		111	0.15		109	0.17		85	0.36
chr01	888615	T	C		104	0.25		91	0.36		69	0.26
chr01	888685	A	G		105	0.24		101	0.36		72	0.25
chr01	897633	C	T		115	0.15		106	0.28		94	0.28
chr01	902033	A	G		57	0.21		60	0.27		75	0.29
chr01	902081	T	C		45	0.26		49	0.24		60	0.3
chr01	911411	C	T		50	0.22		72	0.16		87	0.24
chr01	911429	G	A		50	0.2		64	0.12		76	0.22
chr01	912202	G	A		81	0.2		76	0.17		102	0.34
chr01	918897	G	C		77	0.25		81	0.23		133	0.35
chr01	922885	T	C		45	0.31		43	0.32		75	0.34
chr01	936009	C	T		53	0.26		46	0.34		79	0.35
chr01	946339	C	G		55	0.29		70	0.2		104	0.29
chr01	946352	A	C		55	0.25		76	0.21		106	0.28
chr01	946370	C	G		53	0.18		75	0.2		106	0.23
chr01	975685	C	A		65	0.24		58	0.27		81	0.35
chr01	983750	A	T		43	0.23		55	0.2		71	0.21
chr01	987213	G	A		66	0.25		71	0.27		84	0.33
chr01	996112	G	A		56	0.28		49	0.12		52	0.25
chr01	1008791	C	T		67	0.17		52	0.17		71	0.29
chr01	1014842	G	A		64	0.17		53	0.11		63	0.3
chr01	1041900	T	A		75	0.25		81	0.21		93	0.3
chr01	1042151	G	A		101	0.24		113	0.19		118	0.31
chr01	1102290	T	C		73	0.21		82	0.2		65	0.21
chr01	1122144	A	G		64	0.15		73	0.14		89	0.25
chr01	1142722	A	T		40	0.35		44	0.27		50	0.34
chr01	1160234	T	A		55	0.22		50	0.2		49	0.3
chr01	1160363	T	C		52	0.19		51	0.14		62	0.33
chr01	1176053	G	A		90	0.12		90	0.16		67	0.23
chr01	1181845	G	A		78	0.1		84	0.21		78	0.23
chr01	1190000	G	A		68	0.12		73	0.16		72	0.26
chr01	1307211	T	A		71	0.23		81	0.16		49	0.36
chr01	1307254	G	A		77	0.15		88	0.11		53	0.3
chr01	1344569	C	A		63	0.17		57	0.26		55	0.3
chr01	1358539	C	A		58	0.1		51	0.19		51	0.27
chr01	1358895	A	T		46	0.17		40	0.3		43	0.34
chr01	1378316	G	A		76	0.15		66	0.08		68	0.32
chr01	1382287	G	A		60	0.15		70	0.18		69	0.23
chr01	1382727	C	G		57	0.17		54	0.17		74	0.28
chr01	1409696	T	C		76	0.23		76	0.14		83	0.24
chr01	1409993	G	A		64	0.15		74	0.18		98	0.29
chr01	1410067	C	T		64	0.08		69	0.2		97	0.24
chr01	1412897	C	T		66	0.09		74	0.17		86	0.32
chr01	1453097	G	A		64	0.25		70	0.24		58	0.34
chr01	1453349	G	A		49	0.24		54	0.11		53	0.3
chr01	1454207	T	C		74	0.22		67	0.13		55	0.3
chr01	1454209	C	G		75	0.22		69	0.13		56	0.32
chr01	1462743	T	C		66	0.14		71	0.16		100	0.26
chr01	1462868	C	A		68	0.16		87	0.24		110	0.22
chr01	1468266	A	G		140	0.17		112	0.17		93	0.21
chr01	1468308	T	A		131	0.21		129	0.25		88	0.19
chr01	1468455	G	A		113	0.2		108	0.25		79	0.25
chr01	1468701	T	C		108	0.2		106	0.17		77	0.24
chr01	1468869	G	A		127	0.23		117	0.23		66	0.24
chr01	1468912	G	A		145	0.26		116	0.34		77	0.19
chr01	1476638	C	T		68	0.17		62	0.16		50	0.28
chr01	1496541	G	T		97	0.18		85	0.22		60	0.33
chr01	1498224	G	A		101	0.3		93	0.22		87	0.29
chr01	1498285	G	A		88	0.19		81	0.09		83	0.3
chr01	1503562	T	C		63	0.15		57	0.26		52	0.21
chr01	1505533	A	C		67	0.19		52	0.19		63	0.3
chr01	1510055	T	G		74	0.18		79	0.11		66	0.33
chr01	1510642	C	T		66	0.25		73	0.11		68	0.29
chr01	1514254	T	A		54	0.18		48	0.12		59	0.27
chr01	1518940	A	C		56	0.17		76	0.07		76	0.25
chr01	1531616	T	G		65	0.16		58	0.1		68	0.25
chr01	1567407	A	G		64	0.14		50	0.24		60	0.21
chr01	1570086	T	A		69	0.14		71	0.15		68	0.27
chr01	1581369	T	C		71	0.18		76	0.11		88	0.26
chr01	1581411	T	G		80	0.13		79	0.1		87	0.21
chr01	1584226	C	T		65	0.15		76	0.14		66	0.31
chr01	1596628	T	G		64	0.23		68	0.19		81	0.2
chr01	1603262	C	T		55	0.15		70	0.17		70	0.32
chr01	1610934	T	C		78	0.19		76	0.11		68	0.27
chr01	1624989	G	A		76	0.17		72	0.12		66	0.3
chr01	1630037	A	T		69	0.09		52	0.19		61	0.16
chr01	1642279	A	C		84	0.14		81	0.17		75	0.24
chr01	1642748	A	G		68	0.2		61	0.1		66	0.36
chr01	1645370	C	T		89	0.14		63	0.11		73	0.27
chr01	1645660	T	A		78	0.15		71	0.18		82	0.24
chr01	1648184	G	A		78	0.14		59	0.1		74	0.27
chr01	1658881	T	C		42	0.23		43	0.14		45	0.35
chr01	1667334	C	T		71	0.13		65	0.15		53	0.32
chr01	1670672	T	G		59	0.22		62	0.11		67	0.25
chr01	1670673	C	T		59	0.22		62	0.1		66	0.25
chr01	1671509	A	G		47	0.06		50	0.2		60	0.21
chr01	1679900	G	A		74	0.16		63	0.13		70	0.3
chr01	1680691	C	T		80	0.11		73	0.2		72	0.18
chr01	1685217	G	A		64	0.17		74	0.03		80	0.32
chr01	1687688	T	G		62	0.23		58	0.22		75	0.18
chr01	1691309	G	A		64	0.14		56	0.19		76	0.27
chr01	1691644	A	G		58	0.19		68	0.2		66	0.27
chr01	1691788	G	T		59	0.15		71	0.15		71	0.23
chr01	1694702	C	T		53	0.24		50	0.22		41	0.34
chr01	1702237	G	A		45	0.18		61	0.16		60	0.23
chr01	1703652	A	G		54	0.26		66	0.21		79	0.3
chr01	1715618	A	G		61	0.27		86	0.14		98	0.24
chr01	1730022	G	A		60	0.16		64	0.19		61	0.26
chr01	1758454	A	T		46	0.2		79	0.15		69	0.31
chr01	1763955	G	A		52	0.25		72	0.12		55	0.21
chr01	1764813	A	G		75	0.24		64	0.23		71	0.18
chr01	1765056	T	A		54	0.24		43	0.12		73	0.27
chr01	1783000	G	A		62	0.22		59	0.15		78	0.35
chr01	1787652	T	G		70	0.17		73	0.11		60	0.31
chr01	1791031	G	A		65	0.23		55	0.15		60	0.2
chr01	1802166	G	A		58	0.18		74	0.12		56	0.28
chr01	1803990	A	G		58	0.07		67	0.17		69	0.15
chr01	1814564	T	A		84	0.23		95	0.15		92	0.22
chr01	1827199	C	T		67	0.1		71	0.16		69	0.21
chr01	1830284	G	A		87	0.17		77	0.12		81	0.23
chr01	1831712	G	T		58	0.36		61	0.31		73	0.35
chr01	1834899	G	A		56	0.21		57	0.11		78	0.25
chr01	1849982	G	T		84	0.25		112	0.17		82	0.28
chr01	1855456	T	A		62	0.16		77	0.14		75	0.26
chr01	1855585	G	A		68	0.2		74	0.08		75	0.22
chr01	1874235	G	C		71	0.25		51	0.12		85	0.28
chr01	1881618	G	T		69	0.2		86	0.05		89	0.23
chr01	1905374	G	T		55	0.2		56	0.16		58	0.31
chr01	1905375	T	C		56	0.19		56	0.16		58	0.31
chr01	1910165	T	C		68	0.25		74	0.11		86	0.19
chr01	1910169	C	A		68	0.06		71	0.19		86	0.29
chr01	1911113	G	A		69	0.17		59	0.12		74	0.16
chr01	1914466	A	G		54	0.24		49	0.2		55	0.34
chr01	1917799	T	C		69	0.22		76	0.15		63	0.34
chr01	1917806	C	T		68	0.23		74	0.15		62	0.33
chr01	1922446	T	C		56	0.2		88	0.18		93	0.17
chr01	1927624	T	C		48	0.19		63	0.22		66	0.31
chr01	1927736	C	G		56	0.21		50	0.2		54	0.27
chr01	1929854	G	A		52	0.28		69	0.15		72	0.26
chr01	1931084	C	T		61	0.16		65	0.16		76	0.27
chr01	1931523	T	C		83	0.15		61	0.11		68	0.2
chr01	1932592	G	A		59	0.16		53	0.09		59	0.2
chr01	1932747	T	A		48	0.27		60	0.2		45	0.24
chr01	1937595	T	G		60	0.15		71	0.18		80	0.16
chr01	1938105	A	C		86	0.15		51	0.14		62	0.27
chr01	1938413	C	A		70	0.09		67	0.14		72	0.2
chr01	1938459	C	T		78	0.12		76	0.15		67	0.28
chr01	1939206	G	A		66	0.15		58	0.17		65	0.32
chr01	1944663	C	T		51	0.19		54	0.09		43	0.25
chr01	1947738	G	A		40	0.32		42	0.17		41	0.31
chr01	1950200	G	A		59	0.08		76	0.17		77	0.24
chr01	1950640	T	C		55	0.27		76	0.08		74	0.25
chr01	1952024	T	A		66	0.11		55	0.18		66	0.27
chr01	1952981	A	T		46	0.21		51	0.16		51	0.23
chr01	1975672	G	A		75	0.17		78	0.14		91	0.28
chr01	1986050	T	C		65	0.12		57	0.17		66	0.25
chr01	1986740	T	A		56	0.23		75	0.08		77	0.25
chr01	1989352	T	A		78	0.16		75	0.12		71	0.15
chr01	2005598	T	A		72	0.19		81	0.14		71	0.18
chr01	2011960	C	T		124	0.3		127	0.31		80	0.2
chr01	2016347	G	A		107	0.27		114	0.26		100	0.28
chr01	2019401	C	T		49	0.26		61	0.24		40	0.3
chr01	2021004	C	T		68	0.22		93	0.19		46	0.32
chr01	2053302	A	G		59	0.15		62	0.16		60	0.26
chr01	2084156	G	A		75	0.13		67	0.07		91	0.23
chr01	2108497	T	A		47	0.19		46	0.28		60	0.31
chr01	2108779	G	C		52	0.23		58	0.29		63	0.34
chr01	2108860	A	G		56	0.11		68	0.17		54	0.31
chr01	2110284	C	G		43	0.25		57	0.11		62	0.22
chr01	2127418	G	T		54	0.19		56	0.19		60	0.35
chr01	2152803	T	A		73	0.12		69	0.14		77	0.25
chr01	2154305	T	C		69	0.18		60	0.08		70	0.22
chr01	2166069	T	C		55	0.2		54	0.15		68	0.23
chr01	2166368	C	T		67	0.22		53	0.25		92	0.31
chr01	2171146	C	G		99	0.21		119	0.28		83	0.2
chr01	2171248	T	A		100	0.33		126	0.28		99	0.21
chr01	2171552	T	A		106	0.16		142	0.08		133	0.27
chr01	2172412	G	A		139	0.32		160	0.25		91	0.31
chr01	2172680	C	G		150	0.29		152	0.28		123	0.18
chr01	2173105	T	C		125	0.31		144	0.16		128	0.34
chr01	2173967	A	G		78	0.14		94	0.17		76	0.15
chr01	2173976	T	A		80	0.17		90	0.16		73	0.21
chr01	2178083	C	T		86	0.09		81	0.18		96	0.26
chr01	2179895	C	T		118	0.22		102	0.17		152	0.27
chr01	2182478	A	T		109	0.29		109	0.23		147	0.36
chr01	2182598	T	C		99	0.24		83	0.24		105	0.36
chr01	2191936	C	T		87	0.17		79	0.21		110	0.31
chr01	2223924	A	G		119	0.18		147	0.16		122	0.27
chr01	2227719	G	T		81	0.18		59	0.2		65	0.33
chr01	2227722	T	C		80	0.16		62	0.19		66	0.33
chr01	2228614	A	G		111	0.22		114	0.29		84	0.15
chr01	2228700	C	T		108	0.21		129	0.3		104	0.23
chr01	2229232	G	A		94	0.34		124	0.3		81	0.28
chr01	2231226	G	T		91	0.13		102	0.2		66	0.16
chr01	2231803	C	T		109	0.2		133	0.11		89	0.23
chr01	2233299	A	C		100	0.19		122	0.29		92	0.17
chr01	2241297	A	G		69	0.13		54	0.2		100	0.28
chr01	2242836	C	T		73	0.13		58	0.16		91	0.14
chr01	2242949	C	A		46	0.11		50	0.2		59	0.2
chr01	2248932	C	T		68	0.07		93	0.15		96	0.2
chr01	2252952	A	G		63	0.15		63	0.16		68	0.22
chr01	2255015	A	T		68	0.22		54	0.13		80	0.21
chr01	2255559	G	C		43	0.23		56	0.14		53	0.24
chr01	2290245	T	C		64	0.31		59	0.15		72	0.23
chr01	2329384	A	T		55	0.18		55	0.09		78	0.15
chr01	2340473	C	T		74	0.12		83	0.15		110	0.21
chr01	2343883	C	T		44	0.07		42	0.23		56	0.35
chr01	2350674	G	A		76	0.24		79	0.17		73	0.35
chr01	2386877	T	G		110	0.08		96	0.18		94	0.26
chr01	2408391	T	A		57	0.09		60	0.18		89	0.26
chr01	2414148	A	T		51	0.27		67	0.19		49	0.3
chr01	2417144	G	A		75	0.25		74	0.22		81	0.27
chr01	2436295	C	T		46	0.21		55	0.29		73	0.32
chr01	2436555	G	A		59	0.2		62	0.22		73	0.26
chr01	2436567	C	T		51	0.14		55	0.27		66	0.24
chr01	2436596	C	T		45	0.22		53	0.3		55	0.25
chr01	2460730	G	A		103	0.33		107	0.24		141	0.33
chr01	2465530	T	A		45	0.2		44	0.22		42	0.35
chr01	2484827	T	C		51	0.19		44	0.11		77	0.29
chr01	2484918	C	G		66	0.17		49	0.2		56	0.28
chr01	2484995	C	T		68	0.22		56	0.19		53	0.28
chr01	2486706	T	C		75	0.19		71	0.15		69	0.2
chr01	2487004	A	C		64	0.15		70	0.15		67	0.2
chr01	2488229	A	T		84	0.15		69	0.13		87	0.22
chr01	2491961	C	T		95	0.15		91	0.17		81	0.27
chr01	2507568	G	A		71	0.19		59	0.14		71	0.25
chr01	2508449	T	A		65	0.15		56	0.2		66	0.22
chr01	2514182	A	G		62	0.19		60	0.05		76	0.27
chr01	2516372	G	A		64	0.29		59	0.28		55	0.3
chr01	2526107	A	G		71	0.07		57	0.17		68	0.25
chr01	2550167	G	A		59	0.2		63	0.14		75	0.28
chr01	2554691	C	T		68	0.14		72	0.1		72	0.2
chr01	2560367	A	T		64	0.06		64	0.18		78	0.17
chr01	2562024	A	T		70	0.09		71	0.16		65	0.26
chr01	2564269	A	T		70	0.15		77	0.12		77	0.23
chr01	2564393	T	A		76	0.18		87	0.15		92	0.26
chr01	2564631	A	T		69	0.17		89	0.08		91	0.23
chr01	2568406	A	C		50	0.2		47	0.11		68	0.17
chr01	2570687	G	C		62	0.16		53	0.09		66	0.36
chr01	2581462	G	A		51	0.23		45	0.13		51	0.35
chr01	2582447	T	A		59	0.16		49	0.26		62	0.33
chr01	2584719	G	T		61	0.22		60	0.13		84	0.3
chr01	2588916	C	T		63	0.23		59	0.15		62	0.19
chr01	2615010	T	C		62	0.22		60	0.18		51	0.31
chr01	2619027	A	G		57	0.33		47	0.21		83	0.3
chr01	2667953	C	T		56	0.16		74	0.22		77	0.15
chr01	2680535	C	T		64	0.27		59	0.3		64	0.21
chr01	2705723	T	C		65	0.16		71	0.18		83	0.21
chr01	2710150	A	G		80	0.17		75	0.03		81	0.18
chr01	2729179	G	A		72	0.15		88	0.19		86	0.31
chr01	2729731	A	G		73	0.17		99	0.15		73	0.26
chr01	2732951	G	A		74	0.15		60	0.16		70	0.2
chr01	2735200	A	G		55	0.11		58	0.18		74	0.2
chr01	2738528	A	G		58	0.1		56	0.19		52	0.25
chr01	2746733	A	T		65	0.21		66	0.12		80	0.26
chr01	2747844	A	G		55	0.18		65	0.12		60	0.25
chr01	2750353	G	C		61	0.22		57	0.14		74	0.31
chr01	2758379	A	T		59	0.16		66	0.09		61	0.26
chr01	2760973	A	G		83	0.13		79	0.15		105	0.23
chr01	2767096	C	A		50	0.26		45	0.18		65	0.29
chr01	2767097	A	T		51	0.25		45	0.18		65	0.29
chr01	2771728	G	A		42	0.1		47	0.23		56	0.3
chr01	2775092	T	C		62	0.26		76	0.14		65	0.26
chr01	2775651	A	G		40	0.35		65	0.09		44	0.36
chr01	2776370	G	A		63	0.17		51	0.12		66	0.22
chr01	2779048	A	T		60	0.13		64	0.17		66	0.3
chr01	2780195	T	C		57	0.19		60	0.25		57	0.28
chr01	2780211	G	A		58	0.21		69	0.21		63	0.31
chr01	2784505	G	A		71	0.13		76	0.18		70	0.21
chr01	2785024	A	C		58	0.09		73	0.16		98	0.2
chr01	2785295	G	A		61	0.16		58	0.16		69	0.15
chr01	2785410	G	A		59	0.2		63	0.11		83	0.21
chr01	2785584	C	T		60	0.18		52	0.15		62	0.27
chr01	2794753	A	T		77	0.18		87	0.18		70	0.21
chr01	2811047	C	G		44	0.25		46	0.17		63	0.33
chr01	2816848	A	G		46	0.21		45	0.18		57	0.29
chr01	2816862	A	G		45	0.13		49	0.28		57	0.29
chr01	2819043	G	A		56	0.19		63	0.16		70	0.17
chr01	2821707	G	T		69	0.12		78	0.21		75	0.2
chr01	2822952	G	A		73	0.19		77	0.17		81	0.32
chr01	2827428	A	T		69	0.1		104	0.25		86	0.24
chr01	2836904	G	A		68	0.16		85	0.15		85	0.17
chr01	2837243	C	G		77	0.18		72	0.18		69	0.27
chr01	2837456	G	A		60	0.23		64	0.12		80	0.15
chr01	2838968	C	G		62	0.23		63	0.15		73	0.23
chr01	2840873	G	T		85	0.18		79	0.13		95	0.24
chr01	2842347	C	T		60	0.1		84	0.2		70	0.2
chr01	2842777	G	A		53	0.25		47	0.25		61	0.16
chr01	2843256	G	A		52	0.1		50	0.24		62	0.19
chr01	2843471	T	C		79	0.1		66	0.19		68	0.25
chr01	2844095	G	A		64	0.17		70	0.11		63	0.17
chr01	2844135	T	C		61	0.08		69	0.18		78	0.19
chr01	2846275	C	T		54	0.13		68	0.23		58	0.24
chr01	2850570	A	C		80	0.12		77	0.16		76	0.22
chr01	2850871	A	G		80	0.07		65	0.26		65	0.18
chr01	2856730	G	A		71	0.21		64	0.15		63	0.25
chr01	2857536	G	A		46	0.11		76	0.21		56	0.17
chr01	2864999	A	T		63	0.05		61	0.19		69	0.24
chr01	2867736	A	G		48	0.17		51	0.25		73	0.23
chr01	2867919	A	T		71	0.15		64	0.12		92	0.22
chr01	2869507	T	G		81	0.09		79	0.13		78	0.17
chr01	2879160	A	T		58	0.19		65	0.23		67	0.23
chr01	2879309	A	G		44	0.22		43	0.14		53	0.32
chr01	2906354	T	G		49	0.2		43	0.25		55	0.23
chr01	2906760	A	T		91	0.2		106	0.14		86	0.18
chr01	2923209	C	T		86	0.21		58	0.2		62	0.22
chr01	2929533	A	G		47	0.21		48	0.08		55	0.18
chr01	2931710	T	A		76	0.15		83	0.22		87	0.21
chr01	2932656	C	T		68	0.14		73	0.12		89	0.34
chr01	2932718	C	A		69	0.27		68	0.24		87	0.34
chr01	2937944	C	T		52	0.23		70	0.17		44	0.29
chr01	2966091	T	G		56	0.21		68	0.07		60	0.21
chr01	2968469	C	T		52	0.25		63	0.1		73	0.17
chr01	2971396	A	C		58	0.2		62	0.21		56	0.33
chr01	2979699	G	A		50	0.28		48	0.17		69	0.23
chr01	2984477	G	A		55	0.07		65	0.18		60	0.21
chr01	2997688	C	T		50	0.22		65	0.2		93	0.31
chr01	2997725	G	T		54	0.09		72	0.16		88	0.26
chr01	2999711	G	T		51	0.18		49	0.36		91	0.36
chr01	2999820	G	A		73	0.17		75	0.21		124	0.25
chr01	3000075	A	T		72	0.16		69	0.17		102	0.26
chr01	3001348	A	T		89	0.17		80	0.15		111	0.36
chr01	3023632	C	T		61	0.24		77	0.19		107	0.26
chr01	3034572	A	T		68	0.3		86	0.31		111	0.24
chr01	3035795	G	T		59	0.16		85	0.23		118	0.33
chr01	3036930	C	T		64	0.18		87	0.15		85	0.27
chr01	3041024	T	G		53	0.25		61	0.32		88	0.35
chr01	3044050	T	C		76	0.22		66	0.21		99	0.26
chr01	3044139	G	T		75	0.26		65	0.27		87	0.31
chr01	3045376	T	C		80	0.19		106	0.17		107	0.24
chr01	3045517	G	A		77	0.16		78	0.26		117	0.29
chr01	3045690	C	A		65	0.09		61	0.19		84	0.16
chr01	3045917	C	T		76	0.11		77	0.16		91	0.17
chr01	3046308	T	C		69	0.06		56	0.23		67	0.28
chr01	3047191	G	C		62	0.2		86	0.26		96	0.35
chr01	3050075	A	T		66	0.2		67	0.28		87	0.34
chr01	3058783	T	C		82	0.22		67	0.31		107	0.33
chr01	3059814	T	A		62	0.15		68	0.14		82	0.15
chr01	3063771	T	A		64	0.27		73	0.28		79	0.26
chr01	3063946	G	A		65	0.23		68	0.16		56	0.26
chr01	3081940	G	A		61	0.24		60	0.13		76	0.21
chr01	3081978	G	A		63	0.23		59	0.15		68	0.14
chr01	3087983	G	A		82	0.13		68	0.19		64	0.26
chr01	3089306	T	A		83	0.18		76	0.11		79	0.36
chr01	3089600	A	T		88	0.2		66	0.15		81	0.24
chr01	3091729	T	C		52	0.19		58	0.24		42	0.35
chr01	3091744	C	T		51	0.16		65	0.23		47	0.34
chr01	3091799	T	C		75	0.17		73	0.15		56	0.28
chr01	3097126	C	A		67	0.28		65	0.21		58	0.27
chr01	3099590	G	A		66	0.15		55	0.07		54	0.25
chr01	3114610	A	G		78	0.29		85	0.18		79	0.22
chr01	3114619	C	G		84	0.27		86	0.17		85	0.21
chr01	3122774	C	T		64	0.17		52	0.27		68	0.33
chr01	3123262	G	C		59	0.2		73	0.15		71	0.28
chr01	3129174	A	T		75	0.17		67	0.18		79	0.2
chr01	3130082	C	T		69	0.18		58	0.16		68	0.26
chr01	3134408	A	G		74	0.2		72	0.14		67	0.26
chr01	3154329	T	C		77	0.22		62	0.18		80	0.21
chr01	3154549	C	T		67	0.12		75	0.16		53	0.3
chr01	3159060	G	A		54	0.19		60	0.21		64	0.35
chr01	3159302	T	A		61	0.19		60	0.1		76	0.22
chr01	3159857	C	T		41	0.26		45	0.2		61	0.29
chr01	3167063	G	A		52	0.25		51	0.18		66	0.24
chr01	3167425	T	C		52	0.26		46	0.11		63	0.26
chr01	3189521	C	T		58	0.17		56	0.14		54	0.24
chr01	3203707	G	A		87	0.24		85	0.17		70	0.17
chr01	3203765	T	C		66	0.16		79	0.18		70	0.34
chr01	3214576	A	G		42	0.1		40	0.25		53	0.3
chr01	3223512	C	T		53	0.18		43	0.12		67	0.14
chr01	3226198	A	C		40	0.15		45	0.28		41	0.26
chr01	3244440	C	T		47	0.23		45	0.28		86	0.36
chr01	3248861	T	G		76	0.08		72	0.18		55	0.36
chr01	3260913	A	G		49	0.14		50	0.22		66	0.27
chr01	3288348	A	T		63	0.22		54	0.19		87	0.2
chr01	3294519	G	A		43	0.23		40	0.2		55	0.34
chr01	3294520	T	A		44	0.22		40	0.23		55	0.34
chr01	3296889	C	T		68	0.13		60	0.16		70	0.24
chr01	3297063	G	C		58	0.18		69	0.07		64	0.26
chr01	3298477	G	C		46	0.21		45	0.18		66	0.31
chr01	3300013	G	A		46	0.34		61	0.15		43	0.32
chr01	3314708	G	A		66	0.18		69	0.22		53	0.33
chr01	3316078	A	G		62	0.13		86	0.16		73	0.31
chr01	3316258	A	G		69	0.14		68	0.14		86	0.2
chr01	3316598	C	T		55	0.23		86	0.2		74	0.35
chr01	3318149	A	G		51	0.21		49	0.16		61	0.36
chr01	3326869	C	T		60	0.2		53	0.21		59	0.25
chr01	3345696	T	G		76	0.17		72	0.19		76	0.25
chr01	3347744	T	A		74	0.2		67	0.14		70	0.18
chr01	3347820	T	C		82	0.23		68	0.12		82	0.2
chr01	3348125	C	T		55	0.2		62	0.19		72	0.26
chr01	3350417	C	T		80	0.23		88	0.11		78	0.26
chr01	3351260	G	A		66	0.21		61	0.05		76	0.26
chr01	3351552	G	A		56	0.23		64	0.08		69	0.21
chr01	3351914	A	G		78	0.13		61	0.16		83	0.28
chr01	3368390	T	G		65	0.3		75	0.17		58	0.31
chr01	3371712	C	T		74	0.16		80	0.16		87	0.18
chr01	3372394	C	A		73	0.15		95	0.23		92	0.18
chr01	3395471	C	G		78	0.22		51	0.19		52	0.3
chr01	3400146	T	C		64	0.12		73	0.17		72	0.26
chr01	3400273	G	T		76	0.14		69	0.17		72	0.3
chr01	3403485	C	T		68	0.16		92	0.14		72	0.25
chr01	3405678	T	A		65	0.09		84	0.15		70	0.17
chr01	3406767	T	C		62	0.1		53	0.24		68	0.32
chr01	3407699	C	T		54	0.07		47	0.21		63	0.19
chr01	3407741	C	T		65	0.18		53	0.17		71	0.3
chr01	3407821	T	C		61	0.13		64	0.18		76	0.17
chr01	3408656	C	T		67	0.15		59	0.3		66	0.34
chr01	3410395	T	G		57	0.07		57	0.19		61	0.18
chr01	3411161	A	G		69	0.06		95	0.15		90	0.26
chr01	3411384	T	C		79	0.29		87	0.08		75	0.24
chr01	3422766	G	A		53	0.09		59	0.25		58	0.34
chr01	3426627	A	C		52	0.28		41	0.17		52	0.28
chr01	3426660	G	A		58	0.24		46	0.2		59	0.23
chr01	3428109	G	A		41	0.05		49	0.22		40	0.25
chr01	3457876	C	T		64	0.23		56	0.14		79	0.24
chr01	3457898	T	C		64	0.23		60	0.18		81	0.23
chr01	3465291	A	T		45	0.22		57	0.19		80	0.21
chr01	3465888	A	G		54	0.29		63	0.22		65	0.23
chr01	3469298	T	A		63	0.22		72	0.2		83	0.19
chr01	3469392	G	A		67	0.16		81	0.14		79	0.24
chr01	3472123	T	G		64	0.18		74	0.12		98	0.29
chr01	3475296	A	C		73	0.16		67	0.19		84	0.25
chr01	3475944	C	T		77	0.14		67	0.13		78	0.15
chr01	3477033	G	A		59	0.22		76	0.09		90	0.2
chr01	3477672	G	A		59	0.27		60	0.16		46	0.21
chr01	3479216	T	A		54	0.18		83	0.14		66	0.25
chr01	3480310	T	C		65	0.32		52	0.17		63	0.22
chr01	3482301	T	G		63	0.11		72	0.13		78	0.3
chr01	3489840	T	A		67	0.17		65	0.15		78	0.32
chr01	3508685	A	G		55	0.22		49	0.32		40	0.25
chr01	3508747	T	A		48	0.22		50	0.16		41	0.24
chr01	3512643	C	G		61	0.1		53	0.2		65	0.36
chr01	3513214	C	T		51	0.06		48	0.25		50	0.28
chr01	3517706	T	A		66	0.24		53	0.13		76	0.32
chr01	3518953	T	A		60	0.05		60	0.21		69	0.2
chr01	3519774	A	T		60	0.25		54	0.18		60	0.16
chr01	3546842	C	T		53	0.26		48	0.19		61	0.31
chr01	3547205	G	A		53	0.09		55	0.25		73	0.28
chr01	3550148	T	C		66	0.18		72	0.21		78	0.34
chr01	3555282	C	T		49	0.16		52	0.26		64	0.32
chr01	3555712	G	A		40	0.07		55	0.21		60	0.33
chr01	3558255	C	T		107	0.21		109	0.18		129	0.2
chr01	3558601	G	A		109	0.23		105	0.15		120	0.28
chr01	3558676	G	A		107	0.19		127	0.12		120	0.2
chr01	3559067	C	A		82	0.26		96	0.15		116	0.25
chr01	3559411	C	T		102	0.16		121	0.17		133	0.3
chr01	3559513	G	A		85	0.24		89	0.25		106	0.35
chr01	3560321	G	A		115	0.2		108	0.18		145	0.33
chr01	3579149	A	G		54	0.11		60	0.3		70	0.31
chr01	3579190	G	T		57	0.11		51	0.27		60	0.36
chr01	3579441	G	A		59	0.18		73	0.27		67	0.35
chr01	3583225	T	C		45	0.02		57	0.19		61	0.18
chr01	3599289	G	A		53	0.13		61	0.22		60	0.31
chr01	3615288	C	G		61	0.1		68	0.19		52	0.23
chr01	3615335	C	T		63	0.11		75	0.18		45	0.28
chr01	3616773	A	G		78	0.04		82	0.21		89	0.29
chr01	3632393	G	A		85	0.2		79	0.27		82	0.36
chr01	3660427	G	A		91	0.16		80	0.09		81	0.18
chr01	3668312	T	A		63	0.11		75	0.24		60	0.25
chr01	3678957	G	A		62	0.21		61	0.21		74	0.28
chr01	3694723	G	A		76	0.13		67	0.16		73	0.19
chr01	3697764	T	C		62	0.13		67	0.31		78	0.15
chr01	3697890	G	A		65	0.14		69	0.15		90	0.21
chr01	3699808	T	A		76	0.12		75	0.2		88	0.22
chr01	3700061	T	C		67	0.09		64	0.23		76	0.26
chr01	3701436	G	A		60	0.25		52	0.29		69	0.2
chr01	3702769	A	T		72	0.06		76	0.17		78	0.24
chr01	3706949	G	T		74	0.07		67	0.19		81	0.17
chr01	3708519	C	T		67	0.09		70	0.18		83	0.28
chr01	3709268	G	A		77	0.06		86	0.16		87	0.21
chr01	3710530	C	G		83	0.06		93	0.16		77	0.24
chr01	3710594	G	A		76	0.05		80	0.16		82	0.28
chr01	3712476	C	T		59	0.05		51	0.19		55	0.29
chr01	3725576	G	A		48	0.1		46	0.28		50	0.22
chr01	3730605	G	A		43	0.28		46	0.26		44	0.22
chr01	3734001	T	G		55	0.13		56	0.23		73	0.27
chr01	3735853	C	T		65	0.08		56	0.28		67	0.25
chr01	3746094	G	C		61	0.18		67	0.04		77	0.16
chr01	3749313	T	C		70	0.16		76	0.25		81	0.29
chr01	3752064	C	T		54	0.09		71	0.15		75	0.21
chr01	3762499	C	G		52	0.21		60	0.26		60	0.33
chr01	3762787	T	A		41	0.12		53	0.28		53	0.28
chr01	3781132	A	T		65	0.12		50	0.24		47	0.34
chr01	3787361	G	T		52	0.15		72	0.19		82	0.34
chr01	3788523	A	G		76	0.08		83	0.19		90	0.18
chr01	3792375	C	T		48	0.21		68	0.16		66	0.3
chr01	3799872	A	C		75	0.18		73	0.14		74	0.25
chr01	3804318	A	T		50	0.2		56	0.25		41	0.31
chr01	3822416	T	C		48	0.12		63	0.19		55	0.27
chr01	3822527	G	A		41	0.24		62	0.13		61	0.19
chr01	3822648	C	T		40	0.25		52	0.12		57	0.29
chr01	3834422	A	C		68	0.1		62	0.2		56	0.26
chr01	3839954	T	A		61	0.2		63	0.19		66	0.21
chr01	3840012	C	A		42	0.23		46	0.15		58	0.24
chr01	3846788	G	A		76	0.12		60	0.3		93	0.27
chr01	3847937	C	T		62	0.13		86	0.15		65	0.21
chr01	3852364	G	A		101	0.24		116	0.34		111	0.35
chr01	3852396	A	G		77	0.15		74	0.14		79	0.15
chr01	3863840	G	T		59	0.23		45	0.2		53	0.3
chr01	3868949	G	A		40	0.12		55	0.2		62	0.33
chr01	3872776	T	G		45	0.24		42	0.17		45	0.31
chr01	3873854	G	A		48	0.21		55	0.23		68	0.29
chr01	3887454	G	C		70	0.18		67	0.17		64	0.31
chr01	3887464	C	G		73	0.17		66	0.17		63	0.31
chr01	3887747	G	A		59	0.1		59	0.23		68	0.22
chr01	3933964	T	C		79	0.16		62	0.15		60	0.23
chr01	3939225	G	T		76	0.19		70	0.11		77	0.2
chr01	3945707	T	C		44	0.16		52	0.28		60	0.31
chr01	3949817	C	T		48	0.08		42	0.3		59	0.33
chr01	3952544	C	A		59	0.16		68	0.09		63	0.23
chr01	3959480	G	C		59	0.18		57	0.16		75	0.25
chr01	3964125	T	C		55	0.11		65	0.23		53	0.22
chr01	3964986	C	T		44	0.25		56	0.12		58	0.29
chr01	3965008	G	A		63	0.17		59	0.2		52	0.34
chr01	3966601	A	G		46	0.2		53	0.18		40	0.32
chr01	3966603	G	A		47	0.19		53	0.18		40	0.32
chr01	3990583	G	A		65	0.18		79	0.17		83	0.26
chr01	3990807	T	G		86	0.25		75	0.09		69	0.27
chr01	3991237	A	G		72	0.1		79	0.2		80	0.2
chr01	3993119	G	A		67	0.18		64	0.26		70	0.28
chr01	3993304	A	G		66	0.24		59	0.15		71	0.35
chr01	3993408	T	C		69	0.2		73	0.28		85	0.24
chr01	3994465	A	G		53	0.13		63	0.19		73	0.27
chr01	3996017	A	T		67	0.2		63	0.16		73	0.21
chr01	3997660	A	G		71	0.19		82	0.15		72	0.25
chr01	3998201	A	T		70	0.15		99	0.1		92	0.19
chr01	3998306	A	G		64	0.2		95	0.11		79	0.22
chr01	4000268	G	T		81	0.14		76	0.13		82	0.2
chr01	4000933	A	C		56	0.19		73	0.08		64	0.28
chr01	4001112	G	T		81	0.14		63	0.06		90	0.26
chr01	4002607	C	T		62	0.19		56	0.02		52	0.28
chr01	4003143	C	T		71	0.18		74	0.14		90	0.34
chr01	4004276	T	G		57	0.22		60	0.12		70	0.17
chr01	4005432	A	G		66	0.31		63	0.13		46	0.32
chr01	4016104	T	C		45	0.16		63	0.15		59	0.3
chr01	4016931	A	G		69	0.18		62	0.11		69	0.26
chr01	4019553	G	C		54	0.15		57	0.21		84	0.21
chr01	4020075	T	C		90	0.07		73	0.13		80	0.25
chr01	4022679	T	C		66	0.16		74	0.09		66	0.21
chr01	4023104	T	G		69	0.12		62	0.25		57	0.33
chr01	4027845	C	T		67	0.1		59	0.16		58	0.32
chr01	4029038	A	T		53	0.11		50	0.2		72	0.34
chr01	4031200	G	A		69	0.09		79	0.15		47	0.34
chr01	4031293	C	T		64	0.17		64	0.12		52	0.26
chr01	4031687	T	A		66	0.08		83	0.15		49	0.24
chr01	4031959	C	T		58	0.12		60	0.2		56	0.3
chr01	4035006	A	G		59	0.12		63	0.2		45	0.33
chr01	4044329	C	T		43	0.07		46	0.28		49	0.3
chr01	4046893	G	T		42	0.14		46	0.23		47	0.27
chr01	4049085	C	T		68	0.09		56	0.21		66	0.34
chr01	4050935	T	C		69	0.17		62	0.1		43	0.32
chr01	4071301	A	C		106	0.17		113	0.28		117	0.26
chr01	4071318	C	A		106	0.33		112	0.23		122	0.35
chr01	4072351	T	C		142	0.18		130	0.27		151	0.23
chr01	4074658	T	G		68	0.13		75	0.21		60	0.23
chr01	4075433	C	T		65	0.23		49	0.16		49	0.32
chr01	4154856	C	T		46	0.13		64	0.21		81	0.17
chr01	4371006	C	T		89	0.22		128	0.25		69	0.23
chr01	4374756	T	G		54	0.19		59	0.28		62	0.25
chr01	4418890	T	A		74	0.22		86	0.24		96	0.25
chr01	4419656	C	T		125	0.24		97	0.19		83	0.18
chr01	4427985	A	G		90	0.12		99	0.25		124	0.27
chr01	4481016	G	C		112	0.29		113	0.28		113	0.21
chr01	4488395	T	A		68	0.16		46	0.17		84	0.25
chr01	4491423	T	A		61	0.34		49	0.2		94	0.23
chr01	4575840	A	T		62	0.24		44	0.29		50	0.36
chr01	4580201	A	T		49	0.24		47	0.25		63	0.22
chr01	4621701	G	A		113	0.19		88	0.19		134	0.29
chr01	4621796	C	A		82	0.23		83	0.24		108	0.2
chr01	4623502	A	T		69	0.26		66	0.18		46	0.3
chr01	4623536	C	A		73	0.23		74	0.15		46	0.3
chr01	4661405	G	A		56	0.3		76	0.26		84	0.27
chr01	4699258	A	G		66	0.25		60	0.32		44	0.29
chr01	4864772	C	T		62	0.24		65	0.25		100	0.36
chr01	4908438	A	G		56	0.19		72	0.17		59	0.25
chr01	4915890	T	A		113	0.28		129	0.21		155	0.34
chr01	4919870	G	A		45	0.26		58	0.26		67	0.28
chr01	4946166	T	A		82	0.09		89	0.17		83	0.2
chr01	4946238	G	A		101	0.25		105	0.2		87	0.18
chr01	4968213	A	G		72	0.29		73	0.14		84	0.21
chr01	4969224	A	G		127	0.19		101	0.16		100	0.17
chr01	5000152	G	C		96	0.26		106	0.19		99	0.24
chr01	5068772	A	T		54	0.2		61	0.13		67	0.31
chr01	5137264	A	G		64	0.31		52	0.1		48	0.22
chr01	5203685	A	T		82	0.21		79	0.2		92	0.31
chr01	5203693	C	T		78	0.2		78	0.21		90	0.21
chr01	5230596	C	T		122	0.18		111	0.25		151	0.35
chr01	5252005	A	G		95	0.26		96	0.3		99	0.34
chr01	5252831	A	G		87	0.21		109	0.24		129	0.36
chr01	5254674	G	A		95	0.31		105	0.21		104	0.2
chr01	5259671	T	A		55	0.21		80	0.16		80	0.17
chr01	5268064	A	G		106	0.24		116	0.27		168	0.32
chr01	5372826	C	T		96	0.12		93	0.15		94	0.23
chr01	5372854	C	T		89	0.09		94	0.18		96	0.22
chr01	5451705	A	G		97	0.32		122	0.3		120	0.29
chr01	5452096	G	A		79	0.36		72	0.29		76	0.36
chr01	5457583	C	G		101	0.28		108	0.29		139	0.33
chr01	5457637	G	A		91	0.3		98	0.23		136	0.3
chr01	5545890	A	G		89	0.29		126	0.34		133	0.36
chr01	5598329	A	T		62	0.22		83	0.2		89	0.16
chr01	5679530	A	C		80	0.22		86	0.19		51	0.25
chr01	5679762	C	T		96	0.25		104	0.28		78	0.23
chr01	5681001	A	G		103	0.34		122	0.34		83	0.14
chr01	5754839	C	T		64	0.2		62	0.13		57	0.17
chr01	5773447	A	G		45	0.31		62	0.24		49	0.22
chr01	5790262	C	T		76	0.18		55	0.27		64	0.23
chr01	5790286	C	T		68	0.13		48	0.2		64	0.2
chr01	5810626	G	A		72	0.21		67	0.16		72	0.25
chr01	5811089	T	G		89	0.2		75	0.22		100	0.23
chr01	5812226	C	G		80	0.11		87	0.25		86	0.24
chr01	5838398	G	A		45	0.22		41	0.34		67	0.34
chr01	5838400	G	A		44	0.2		41	0.31		65	0.35
chr01	5846757	G	multiple		104	0.2		98	0.3		105	0.23
chr01	5851092	A	G		95	0.06		92	0.16		75	0.22
chr01	5901067	G	T		41	0.24		50	0.14		70	0.27
chr01	5922622	C	A		56	0.12		55	0.18		88	0.22
chr01	5923988	G	A		45	0.26		65	0.15		80	0.23
chr01	5924319	G	T		54	0.18		46	0.21		83	0.27
chr01	5925369	C	A		46	0.28		54	0.13		59	0.27
chr01	5983661	T	C		50	0.3		81	0.19		86	0.31
chr01	5999992	G	T		51	0.23		56	0.25		102	0.25
chr01	6000033	A	G		68	0.16		66	0.15		120	0.17
chr01	6005894	A	C		53	0.28		62	0.22		78	0.3
chr01	6006109	C	T		87	0.23		83	0.18		138	0.28
chr01	6006242	C	A		85	0.25		86	0.27		114	0.32
chr01	6007539	G	C		63	0.31		78	0.19		126	0.31
chr01	6007711	G	C		54	0.2		65	0.18		102	0.33
chr01	6010500	G	C		57	0.07		75	0.21		70	0.24
chr01	6013186	T	C		79	0.16		69	0.12		84	0.36
chr01	6014470	T	A		55	0.15		72	0.22		66	0.21
chr01	6049271	C	T		99	0.27		119	0.21		122	0.27
chr01	6061226	C	T		63	0.19		74	0.11		55	0.27
chr01	6063470	A	T		50	0.1		48	0.27		56	0.33
chr01	6068584	G	A		47	0.17		49	0.2		79	0.26
chr01	6078759	C	T		48	0.25		41	0.05		71	0.36
chr01	6083270	C	T		59	0.16		67	0.21		70	0.3
chr01	6085233	G	A		45	0.11		55	0.23		58	0.34
chr01	6086546	A	T		42	0.1		54	0.29		48	0.35
chr01	6086561	T	A		46	0.15		50	0.32		50	0.28
chr01	6087068	T	C		69	0.17		68	0.09		71	0.22
chr01	6097876	G	A		73	0.17		77	0.09		65	0.33
chr01	6097906	T	G		71	0.19		77	0.09		73	0.34
chr01	6099531	T	C		59	0.12		51	0.27		49	0.26
chr01	6102914	T	C		67	0.09		77	0.19		77	0.32
chr01	6114520	T	A		48	0.23		66	0.36		54	0.24
chr01	6114528	A	G		52	0.19		66	0.03		55	0.2
chr01	6115204	T	C		50	0.12		57	0.19		55	0.3
chr01	6129092	G	A		42	0.1		56	0.17		51	0.27
chr01	6132166	C	A		58	0.24		42	0.19		73	0.24
chr01	6132732	T	C		57	0.18		99	0.19		72	0.31
chr01	6136905	G	A		55	0.23		59	0.17		56	0.25
chr01	6142409	A	T		55	0.05		62	0.2		96	0.31
chr01	6144267	C	T		55	0.3		51	0.12		65	0.24
chr01	6155661	A	G		81	0.14		64	0.15		85	0.21
chr01	6158644	C	A		63	0.2		72	0.1		82	0.23
chr01	6158910	T	C		73	0.13		83	0.13		73	0.28
chr01	6167824	G	T		66	0.05		66	0.16		76	0.18
chr01	6169338	C	G		70	0.14		74	0.08		68	0.23
chr01	6180841	A	T		50	0.26		48	0.15		55	0.3
chr01	6183266	T	C		77	0.05		84	0.16		73	0.24
chr01	6187791	T	G		82	0.15		71	0.13		83	0.25
chr01	6189647	T	C		62	0.03		59	0.2		62	0.25
chr01	6190283	T	G		78	0.16		57	0.09		73	0.23
chr01	6195618	A	G		76	0.15		74	0.09		73	0.21
chr01	6196738	T	C		52	0.33		65	0.26		60	0.36
chr01	6219822	A	G		73	0.05		74	0.22		84	0.29
chr01	6227958	G	A		56	0.16		50	0.2		78	0.23
chr01	6235939	T	C		52	0.34		45	0.13		57	0.28
chr01	6240635	A	G		81	0.11		70	0.14		80	0.28
chr01	6267571	C	A		59	0.12		75	0.18		71	0.32
chr01	6272360	C	T		88	0.28		87	0.34		96	0.27
chr01	6288339	A	T		60	0.21		69	0.26		62	0.33
chr01	6289549	C	T		52	0.19		53	0.36		56	0.28
chr01	6294767	G	A		58	0.16		59	0.2		68	0.22
chr01	6303073	C	A		68	0.19		56	0.14		90	0.26
chr01	6304612	A	G		59	0.16		58	0.14		75	0.17
chr01	6306869	G	T		59	0.08		65	0.2		67	0.29
chr01	6307597	C	A		74	0.04		84	0.22		82	0.28
chr01	6309028	T	A		51	0.14		58	0.18		64	0.17
chr01	6533751	A	G		213	0.26		216	0.3		255	0.23
chr01	6569818	C	T		59	0.3		54	0.25		62	0.3
chr01	6588959	C	T		60	0.12		54	0.18		57	0.26
chr01	6592106	G	A		48	0.12		47	0.21		60	0.3
chr01	6596590	G	A		40	0.15		58	0.27		63	0.28
chr01	6599726	G	T		62	0.13		43	0.3		62	0.24
chr01	6616454	A	C		74	0.17		70	0.11		106	0.2
chr01	6616478	C	T		79	0.24		83	0.13		113	0.26
chr01	6617488	T	A		70	0.17		74	0.16		61	0.32
chr01	6618422	G	A		60	0.26		61	0.27		74	0.25
chr01	6618446	G	A		54	0.24		58	0.2		83	0.25
chr01	6618498	A	C		66	0.09		67	0.17		95	0.23
chr01	6618865	T	C		54	0.15		66	0.16		93	0.19
chr01	6653883	A	T		45	0.22		63	0.15		44	0.36
chr01	6673816	G	A		116	0.19		99	0.21		113	0.23
chr01	6685371	C	G		94	0.29		76	0.26		61	0.19
chr01	6696522	G	C		108	0.13		112	0.19		112	0.19
chr01	6754432	C	T		104	0.16		97	0.19		94	0.23
chr01	6790183	G	T		43	0.19		66	0.25		50	0.24
chr01	6790241	A	G		60	0.3		60	0.25		54	0.25
chr01	6806606	A	G		53	0.17		49	0.2		58	0.2
chr01	6806723	G	A		68	0.22		84	0.27		73	0.31
chr01	6807764	A	C		138	0.3		136	0.29		110	0.33
chr01	6807780	G	T		131	0.32		142	0.31		107	0.36
chr01	6810411	G	A		112	0.13		93	0.21		91	0.19
chr01	6812903	G	T		103	0.14		81	0.2		90	0.15
chr01	6813457	G	A		72	0.27		80	0.19		52	0.26
chr01	6814830	G	A		83	0.31		83	0.13		57	0.24
chr01	6818146	C	T		88	0.31		71	0.18		49	0.3
chr01	6818258	C	T		66	0.12		56	0.26		44	0.36
chr01	6821804	C	T		78	0.21		80	0.21		74	0.16
chr01	6823042	G	T		54	0.22		65	0.26		46	0.26
chr01	6823118	C	A		50	0.36		56	0.32		49	0.24
chr01	6824475	G	A		145	0.17		91	0.19		102	0.26
chr01	6826270	C	T		69	0.19		55	0.18		60	0.26
chr01	6826361	A	C		88	0.2		89	0.2		91	0.31
chr01	6826713	C	T		117	0.26		110	0.18		96	0.19
chr01	6826860	G	T		83	0.23		90	0.28		64	0.18
chr01	6827861	C	T		50	0.22		55	0.18		44	0.29
chr01	6832390	T	C		94	0.17		108	0.25		85	0.21
chr01	6832682	T	G		115	0.14		121	0.19		86	0.16
chr01	6832884	C	T		158	0.14		123	0.26		107	0.17
chr01	6833006	C	G		133	0.31		122	0.25		107	0.28
chr01	6834861	G	A		111	0.22		124	0.11		82	0.17
chr01	6835797	G	C		87	0.19		90	0.19		73	0.27
chr01	6835871	G	T		101	0.14		94	0.17		62	0.17
chr01	6836229	C	T		93	0.22		79	0.25		72	0.26
chr01	6839052	G	T		96	0.19		103	0.18		67	0.31
chr01	6839102	G	A		111	0.17		126	0.2		80	0.35
chr01	6839237	C	G		131	0.19		118	0.2		67	0.23
chr01	6839321	C	A		109	0.19		85	0.24		80	0.26
chr01	6840308	G	A		88	0.2		89	0.17		68	0.23
chr01	6841070	G	A		94	0.2		104	0.28		68	0.33
chr01	6841504	C	T		100	0.21		87	0.26		78	0.17
chr01	6841733	C	A		113	0.18		118	0.2		83	0.18
chr01	6841990	C	T		99	0.3		103	0.21		98	0.21
chr01	6846703	C	A		114	0.29		101	0.24		75	0.22
chr01	6846890	T	A		116	0.18		110	0.19		81	0.18
chr01	6847499	A	T		103	0.17		78	0.17		63	0.36
chr01	6847528	G	A		109	0.17		87	0.15		66	0.31
chr01	6847579	A	G		111	0.27		84	0.21		77	0.36
chr01	6847590	T	G		113	0.2		84	0.25		74	0.22
chr01	6847848	G	T		81	0.16		60	0.26		45	0.33
chr01	6850244	A	G		100	0.12		128	0.11		101	0.15
chr01	6855258	A	G		133	0.2		95	0.15		97	0.2
chr01	6855500	C	T		104	0.22		111	0.17		86	0.2
chr01	6855922	C	A		117	0.17		131	0.11		112	0.19
chr01	6856029	A	G		121	0.19		123	0.17		110	0.22
chr01	6857518	C	A		111	0.13		123	0.19		76	0.22
chr01	6857819	T	A		118	0.19		124	0.26		101	0.26
chr01	6857820	T	C		118	0.18		123	0.14		102	0.17
chr01	6858060	C	A		76	0.26		71	0.3		65	0.26
chr01	6858068	A	G		81	0.27		72	0.3		72	0.27
chr01	6858316	C	T		122	0.19		120	0.15		91	0.26
chr01	6858979	C	A		125	0.33		135	0.3		117	0.27
chr01	6859222	A	T		85	0.35		89	0.25		66	0.34
chr01	6860170	T	A		96	0.18		90	0.18		78	0.2
chr01	6860174	T	A		99	0.18		93	0.18		82	0.2
chr01	6860246	G	C		101	0.27		96	0.32		87	0.22
chr01	6860679	C	T		119	0.31		128	0.25		99	0.21
chr01	6862742	C	T		56	0.11		80	0.21		52	0.21
chr01	6863343	C	A		71	0.14		60	0.2		68	0.2
chr01	6864685	C	A		79	0.15		105	0.1		98	0.18
chr01	6864753	T	C		88	0.18		106	0.14		102	0.16
chr01	6866112	G	A		97	0.19		98	0.13		85	0.23
chr01	6866226	T	C		110	0.25		105	0.23		116	0.21
chr01	6866635	C	T		107	0.24		114	0.28		60	0.26
chr01	6866842	T	A		89	0.15		104	0.09		90	0.16
chr01	6867418	A	T		123	0.18		133	0.18		109	0.18
chr01	6867477	G	T		117	0.22		144	0.18		125	0.17
chr01	6867685	C	T		104	0.14		114	0.21		65	0.21
chr01	6867995	G	T		99	0.14		82	0.17		59	0.16
chr01	6868703	G	T		117	0.21		104	0.19		80	0.36
chr01	6871068	C	T		118	0.17		121	0.22		103	0.25
chr01	6876228	C	T		79	0.13		103	0.16		74	0.24
chr01	6876668	G	A		112	0.16		137	0.26		129	0.28
chr01	6878070	G	A		144	0.34		148	0.31		115	0.19
chr01	6878612	A	G		104	0.21		120	0.24		108	0.24
chr01	6879761	G	A		127	0.14		106	0.16		95	0.15
chr01	6879779	C	multiple		120	0.23		97	0.15		90	0.23
chr01	6879939	G	T		70	0.15		75	0.23		85	0.27
chr01	6880030	T	G		85	0.18		85	0.21		90	0.17
chr01	6880112	G	A		92	0.17		97	0.16		75	0.17
chr01	6881033	A	C		65	0.16		65	0.18		57	0.21
chr01	6883171	C	A		85	0.27		78	0.23		74	0.24
chr01	6883924	C	T		111	0.3		127	0.34		98	0.3
chr01	6884176	T	multiple		138	0.25		140	0.25		148	0.23
chr01	6884339	G	A		105	0.19		96	0.11		108	0.17
chr01	6884494	G	T		61	0.15		70	0.21		53	0.22
chr01	6886516	G	A		89	0.19		92	0.33		100	0.27
chr01	6886543	G	A		92	0.3		90	0.16		99	0.19
chr01	6887788	G	T		107	0.29		104	0.29		98	0.25
chr01	6887942	G	multiple		67	0.21		74	0.17		77	0.22
chr01	6887963	T	C		71	0.27		77	0.14		74	0.29
chr01	6888332	G	A		116	0.19		87	0.17		108	0.15
chr01	6888993	C	T		107	0.24		94	0.3		122	0.29
chr01	6889720	T	A		139	0.3		124	0.23		153	0.27
chr01	6890157	C	A		129	0.23		125	0.27		129	0.36
chr01	6890718	C	T		106	0.14		115	0.2		103	0.14
chr01	6891576	G	A		117	0.15		126	0.26		122	0.3
chr01	6892033	T	G		87	0.22		88	0.31		83	0.32
chr01	6892265	C	G		78	0.17		95	0.26		72	0.26
chr01	6901276	T	A		134	0.23		118	0.25		109	0.23
chr01	6903525	G	T		67	0.16		84	0.1		79	0.3
chr01	6905202	G	A		89	0.29		84	0.27		83	0.34
chr01	6909283	T	C		46	0.15		55	0.18		72	0.26
chr01	6915260	A	G		118	0.26		103	0.2		99	0.16
chr01	6919435	C	T		64	0.12		64	0.2		64	0.2
chr01	6920467	G	C		146	0.34		161	0.34		124	0.35
chr01	6920702	G	A		77	0.18		86	0.2		67	0.17
chr01	6921306	C	A		77	0.14		73	0.1		76	0.13
chr01	6921486	A	C		78	0.32		79	0.24		84	0.21
chr01	6921727	A	T		106	0.3		138	0.25		101	0.28
chr01	6923194	A	T		109	0.31		98	0.13		91	0.23
chr01	6924992	T	A		61	0.15		58	0.18		47	0.25
chr01	6926132	G	A		123	0.34		140	0.34		121	0.33
chr01	6929585	G	C		96	0.2		79	0.21		90	0.25
chr01	6930057	G	A		75	0.09		56	0.17		82	0.23
chr01	6931896	C	T		60	0.07		60	0.26		83	0.2
chr01	6936442	G	A		77	0.16		73	0.12		84	0.34
chr01	6940663	T	C		90	0.19		88	0.18		69	0.2
chr01	6952055	C	T		73	0.2		83	0.06		78	0.29
chr01	6964478	T	C		77	0.05		59	0.2		73	0.27
chr01	6969002	G	A		70	0.14		90	0.17		79	0.25
chr01	6969219	A	T		73	0.15		91	0.18		97	0.17
chr01	6970745	C	T		83	0.25		102	0.23		110	0.2
chr01	6971474	T	A		77	0.19		74	0.16		68	0.22
chr01	6972442	G	A		73	0.13		71	0.13		75	0.2
chr01	6972558	T	C		84	0.08		97	0.15		92	0.27
chr01	6979172	G	A		41	0.22		46	0.21		60	0.35
chr01	6984203	A	G		41	0.24		42	0.26		58	0.2
chr01	6992006	C	T		63	0.13		78	0.15		82	0.19
chr01	6992561	G	multiple		88	0.25		93	0.23		80	0.32
chr01	6992831	A	T		63	0.15		64	0.11		76	0.3
chr01	6996533	A	T		63	0.2		74	0.15		82	0.24
chr01	6996705	C	T		48	0.21		47	0.31		53	0.33
chr01	7001427	C	A		87	0.16		82	0.09		81	0.32
chr01	7016997	C	G		55	0.18		74	0.21		63	0.33
chr01	7034010	A	T		61	0.1		54	0.18		83	0.28
chr01	7039840	A	T		65	0.03		67	0.19		65	0.24
chr01	7042897	G	A		63	0.17		73	0.2		73	0.17
chr01	7046973	C	T		43	0.23		42	0.19		63	0.26
chr01	7048132	T	C		42	0.17		50	0.24		72	0.22
chr01	7048136	A	G		42	0.17		48	0.22		73	0.2
chr01	7048594	G	A		54	0.13		49	0.26		69	0.15
chr01	7058835	G	A		68	0.07		76	0.18		61	0.27
chr01	7059248	G	A		56	0.12		79	0.13		84	0.28
chr01	7060040	C	T		58	0.1		62	0.19		83	0.2
chr01	7060432	G	C		73	0.12		85	0.16		87	0.33
chr01	7061138	C	T		86	0.13		62	0.1		63	0.15
chr01	7065001	G	A		72	0.19		72	0.15		80	0.32
chr01	7081250	T	A		64	0.11		74	0.18		83	0.28
chr01	7082129	T	G		55	0.18		65	0.05		74	0.29
chr01	7083057	T	C		54	0.09		75	0.25		85	0.29
chr01	7086486	C	T		46	0.3		51	0.21		76	0.28
chr01	7087770	A	G		62	0.19		59	0.15		78	0.26
chr01	7088075	A	T		58	0.09		69	0.2		62	0.25
chr01	7090836	A	C		65	0.11		84	0.17		75	0.21
chr01	7094922	C	T		77	0.09		71	0.14		76	0.15
chr01	7095609	T	A		75	0.14		85	0.07		96	0.28
chr01	7131815	A	G		86	0.26		87	0.32		93	0.25
chr01	7132302	T	C		47	0.11		64	0.15		71	0.26
chr01	7147916	A	C		47	0.06		64	0.2		57	0.22
chr01	7151771	T	C		78	0.12		76	0.14		88	0.2
chr01	7161506	A	G		40	0.25		68	0.13		76	0.15
chr01	7182515	A	T		60	0.18		80	0.14		85	0.21
chr01	7185679	G	T		76	0.11		54	0.18		72	0.18
chr01	7232822	A	G		66	0.21		76	0.26		62	0.22
chr01	7234960	T	A		55	0.18		73	0.07		53	0.2
chr01	7249187	A	G		61	0.11		52	0.19		75	0.18
chr01	7269719	C	A		78	0.14		70	0.2		73	0.15
chr01	7271882	G	A		66	0.12		63	0.23		69	0.18
chr01	7273224	C	T		64	0.25		42	0.19		52	0.32
chr01	7273756	G	C		64	0.17		47	0.25		59	0.3
chr01	7275055	C	T		44	0.02		48	0.27		50	0.3
chr01	7276716	T	A		58	0.12		58	0.22		72	0.23
chr01	7288908	T	A		69	0.09		62	0.16		79	0.22
chr01	7291204	G	A		64	0.09		49	0.2		56	0.19
chr01	7293154	G	C		65	0.08		70	0.15		73	0.2
chr01	7303462	C	T		57	0.14		51	0.21		62	0.29
chr01	7304134	G	A		59	0.1		63	0.17		56	0.28
chr01	7309738	T	C		66	0.16		77	0.1		76	0.3
chr01	7311015	G	A		79	0.13		90	0.17		83	0.22
chr01	7311070	G	T		70	0.1		85	0.17		75	0.21
chr01	7313059	G	A		66	0.11		71	0.18		72	0.3
chr01	7317050	T	multiple		58	0.26		56	0.25		50	0.26
chr01	7331796	G	A		48	0.06		55	0.18		69	0.15
chr01	7350628	T	G		48	0.2		44	0.16		51	0.27
chr01	7353762	A	G		60	0.13		53	0.2		69	0.23
chr01	7356343	C	T		63	0.17		58	0.1		76	0.18
chr01	7363233	G	A		64	0.17		67	0.18		56	0.21
chr01	7363763	G	A		57	0.17		56	0.18		71	0.32
chr01	7377587	C	T		66	0.11		78	0.17		68	0.23
chr01	7379428	A	G		78	0.06		66	0.18		74	0.29
chr01	7425521	C	T		41	0.1		56	0.19		45	0.26
chr01	7433422	G	A		43	0.14		46	0.28		46	0.34
chr01	7442933	T	G		79	0.29		82	0.18		44	0.36
chr01	7446037	G	A		57	0.19		55	0.2		100	0.28
chr01	7465448	T	A		76	0.26		61	0.34		61	0.29
chr01	7465449	C	A		77	0.26		61	0.34		60	0.28
chr01	7509845	T	C		54	0.2		56	0.26		60	0.3
chr01	7510008	T	C		55	0.15		65	0.16		61	0.24
chr01	7529812	C	T		74	0.13		80	0.07		61	0.26
chr01	7538931	A	C		111	0.33		118	0.29		78	0.3
chr01	7539675	A	G		157	0.26		138	0.36		147	0.35
chr01	7539963	T	G		58	0.12		66	0.16		66	0.27
chr01	7548798	C	A		49	0.2		60	0.23		69	0.18
chr01	7575489	C	T		94	0.27		118	0.19		127	0.23
chr01	7582583	G	A		123	0.2		129	0.31		141	0.26
chr01	7584089	A	G		122	0.2		128	0.31		131	0.27
chr01	7584208	C	T		122	0.18		119	0.29		126	0.29
chr01	7593795	C	T		122	0.26		134	0.12		114	0.3
chr01	7599133	C	T		104	0.23		107	0.12		100	0.16
chr01	7599803	C	T		135	0.22		116	0.28		151	0.31
chr01	7604181	G	C		103	0.16		122	0.23		120	0.21
chr01	7604398	G	A		77	0.23		107	0.27		126	0.29
chr01	7606766	C	A		49	0.34		54	0.28		64	0.34
chr01	7628496	G	A		88	0.17		74	0.2		117	0.29
chr01	7629079	T	A		50	0.14		60	0.16		93	0.17
chr01	7629258	A	G		118	0.15		112	0.18		147	0.29
chr01	7649644	T	C		51	0.18		46	0.21		75	0.24
chr01	7649677	G	T		61	0.15		57	0.26		78	0.26
chr01	7650155	G	A		84	0.15		87	0.17		85	0.24
chr01	7651202	C	T		124	0.28		130	0.18		102	0.26
chr01	7651417	C	A		127	0.27		150	0.31		123	0.29
chr01	7654465	C	A		109	0.13		105	0.27		106	0.32
chr01	7661897	C	T		59	0.18		63	0.14		94	0.15
chr01	7670366	C	T		41	0.26		44	0.36		59	0.28
chr01	7670372	A	T		42	0.19		42	0.23		55	0.2
chr01	7674315	T	C		74	0.22		76	0.22		45	0.31
chr01	7691101	G	T		45	0.31		56	0.27		63	0.36
chr01	7696660	A	G		58	0.2		66	0.22		90	0.24
chr01	7697194	T	C		91	0.15		68	0.2		93	0.24
chr01	7728105	C	T		50	0.28		62	0.32		67	0.34
chr01	7734887	T	G		50	0.24		69	0.26		69	0.33
chr01	7785263	G	C		56	0.28		63	0.32		70	0.28
chr01	7787485	T	A		75	0.21		73	0.33		78	0.28
chr01	7787513	C	T		61	0.16		67	0.22		68	0.16
chr01	7789126	C	T		102	0.16		117	0.2		120	0.16
chr01	7789521	G	T		126	0.25		122	0.23		140	0.32
chr01	7792751	C	T		85	0.27		73	0.18		72	0.29
chr01	7804017	T	A		56	0.07		40	0.27		56	0.28
chr01	7805166	T	C		63	0.19		79	0.15		66	0.27
chr01	7808097	G	A		43	0.09		77	0.23		46	0.32
chr01	7808634	C	T		68	0.14		64	0.06		58	0.27
chr01	7811767	A	G		54	0.22		61	0.28		43	0.27
chr01	7812086	T	C		78	0.06		59	0.25		61	0.32
chr01	7828941	T	C		52	0.13		62	0.17		65	0.32
chr01	7836658	T	A		57	0.09		47	0.23		57	0.24
chr01	7836662	T	A		52	0.1		49	0.22		57	0.26
chr01	7859078	C	T		43	0.3		40	0.2		69	0.36
chr01	7870389	C	T		70	0.17		49	0.14		54	0.22
chr01	7882272	G	A		67	0.16		40	0.07		86	0.22
chr01	7904492	A	G		44	0.11		59	0.16		48	0.27
chr01	7915774	C	A		57	0.17		60	0.1		56	0.35
chr01	7926159	C	T		46	0.23		43	0.16		50	0.34
chr01	7929761	C	T		67	0.17		63	0.16		62	0.33
chr01	7930115	A	G		72	0.13		69	0.12		57	0.33
chr01	7931990	G	C		69	0.15		70	0.06		76	0.17
chr01	7932198	C	G		56	0.19		76	0.16		60	0.3
chr01	7932314	G	T		53	0.32		69	0.26		56	0.28
chr01	7936269	A	G		51	0.25		65	0.17		70	0.35
chr01	7941108	G	A		60	0.15		68	0.22		69	0.33
chr01	7941206	A	T		69	0.13		81	0.16		71	0.29
chr01	7946674	C	T		53	0.13		48	0.35		47	0.36
chr01	7948315	A	G		61	0.13		81	0.16		64	0.21
chr01	7949510	G	A		70	0.17		72	0.17		63	0.28
chr01	7950988	G	A		76	0.13		84	0.27		84	0.28
chr01	7955094	C	T		58	0.12		45	0.24		50	0.3
chr01	7959069	T	C		58	0.17		47	0.15		66	0.22
chr01	7959375	C	T		62	0.2		55	0.09		58	0.22
chr01	7967427	C	A		62	0.24		63	0.21		44	0.36
chr01	7971202	C	T		42	0.19		54	0.18		92	0.18
chr01	7972036	A	G		74	0.24		68	0.29		88	0.36
chr01	7984435	G	T		63	0.17		57	0.14		59	0.28
chr01	7998410	G	A		74	0.14		76	0.23		71	0.22
chr01	8000379	G	A		49	0.24		51	0.23		48	0.25
chr01	8009074	G	T		40	0.25		48	0.23		62	0.33
chr01	8020164	A	T		59	0.1		81	0.16		68	0.32
chr01	8023610	G	A		50	0.12		49	0.26		81	0.34
chr01	8027131	C	T		60	0.17		56	0.21		64	0.23
chr01	8037137	A	G		66	0.15		59	0.08		66	0.33
chr01	8069621	C	T		72	0.21		102	0.24		102	0.33
chr01	8069623	A	G		69	0.2		101	0.23		101	0.33
chr01	8069787	A	G		89	0.21		81	0.25		92	0.36
chr01	8073119	C	T		79	0.18		65	0.2		100	0.19
chr01	8074541	C	T		53	0.19		60	0.2		74	0.27
chr01	8078339	C	T		58	0.17		56	0.07		59	0.2
chr01	8111773	G	A		57	0.17		61	0.05		73	0.21
chr01	8114866	G	A		51	0.27		51	0.12		54	0.31
chr01	8129742	G	A		41	0.24		47	0.17		53	0.26
chr01	8130022	T	C		43	0.32		56	0.26		43	0.32
chr01	8136691	T	G		66	0.22		57	0.05		58	0.36
chr01	8150652	A	G		68	0.12		89	0.14		72	0.23
chr01	8154259	A	G		57	0.11		54	0.24		59	0.22
chr01	8156652	T	C		42	0.28		60	0.12		49	0.3
chr01	8156689	T	A		44	0.22		67	0.09		60	0.2
chr01	8162121	C	T		80	0.11		68	0.19		66	0.28
chr01	8171617	G	T		52	0.13		56	0.23		65	0.18
chr01	8172031	C	A		77	0.1		60	0.2		76	0.22
chr01	8180886	C	T		54	0.28		49	0.22		55	0.27
chr01	8220098	A	G		106	0.19		82	0.19		87	0.16
chr01	8223838	C	A		105	0.31		86	0.31		65	0.23
chr01	8225902	G	A		55	0.16		70	0.18		52	0.25
chr01	8227637	C	T		72	0.14		80	0.17		87	0.36
chr01	8243590	A	C		85	0.18		80	0.16		78	0.35
chr01	8244951	C	T		69	0.13		62	0.19		76	0.27
chr01	8245954	C	A		62	0.15		45	0.26		70	0.31
chr01	8246914	T	C		64	0.11		89	0.19		83	0.3
chr01	8252934	C	T		49	0.04		59	0.2		71	0.23
chr01	8256303	G	A		66	0.24		59	0.22		83	0.36
chr01	8259273	C	T		47	0.02		47	0.21		70	0.34
chr01	8260396	G	T		82	0.16		72	0.19		82	0.24
chr01	8261217	C	T		61	0.18		58	0.14		83	0.3
chr01	8264783	G	T		66	0.2		56	0.32		116	0.35
chr01	8273150	C	T		44	0.2		49	0.2		49	0.32
chr01	8287626	T	A		89	0.15		99	0.24		118	0.29
chr01	8287743	C	A		128	0.22		138	0.28		142	0.2
chr01	8298024	G	A		72	0.19		84	0.11		78	0.17
chr01	8300349	G	A		56	0.09		68	0.2		71	0.25
chr01	8300425	G	T		51	0.1		53	0.18		74	0.28
chr01	8301878	G	A		61	0.1		55	0.18		56	0.17
chr01	8301928	G	A		66	0.16		55	0.16		58	0.29
chr01	8306127	C	T		47	0.29		46	0.2		73	0.35
chr01	8308950	G	A		56	0.12		66	0.21		82	0.19
chr01	8309140	C	T		46	0.21		56	0.18		64	0.26
chr01	8315564	G	A		79	0.11		79	0.15		88	0.29
chr01	8317527	C	A		68	0.19		79	0.09		80	0.13
chr01	8317631	G	A		79	0.15		74	0.11		85	0.21
chr01	8322306	A	G		57	0.19		79	0.18		80	0.31
chr01	8334159	C	A		50	0.2		46	0.21		65	0.32
chr01	8334169	G	A		47	0.21		46	0.2		64	0.32
chr01	8337850	C	G		52	0.15		65	0.16		75	0.2
chr01	8339510	T	C		103	0.17		106	0.18		144	0.27
chr01	8339798	A	G		43	0.19		65	0.26		77	0.36
chr01	8399773	G	T		40	0.15		50	0.24		45	0.24
chr01	8400898	C	A		46	0.2		57	0.28		46	0.3
chr01	8439433	G	T		73	0.1		63	0.17		85	0.3
chr01	8440188	A	G		40	0.1		44	0.29		59	0.3
chr01	8440413	T	C		87	0.19		74	0.08		83	0.26
chr01	8442882	A	G		64	0.17		80	0.06		75	0.21
chr01	8444816	C	T		54	0.18		64	0.08		71	0.18
chr01	8460443	G	A		62	0.03		59	0.16		51	0.35
chr01	8461230	G	A		59	0.05		68	0.2		56	0.35
chr01	8462964	C	G		50	0.32		50	0.26		61	0.34
chr01	8462967	A	G		50	0.3		50	0.26		62	0.35
chr01	8466437	T	A		61	0.18		66	0.08		51	0.33
chr01	8470727	G	A		66	0.15		54	0.24		65	0.35
chr01	8476436	T	C		62	0.13		82	0.15		75	0.29
chr01	8476684	G	A		51	0.12		81	0.23		59	0.32
chr01	8486212	T	A		69	0.13		64	0.21		64	0.29
chr01	8528041	T	A		70	0.35		76	0.25		64	0.34
chr01	8532064	C	G		70	0.18		70	0.06		57	0.26
chr01	8533218	A	G		44	0.25		49	0.2		47	0.29
chr01	8533227	C	T		46	0.26		48	0.19		47	0.29
chr01	8533892	G	A		61	0.2		66	0.15		75	0.26
chr01	8534445	C	T		71	0.19		67	0.18		57	0.35
chr01	8534742	C	T		57	0.17		65	0.17		57	0.17
chr01	8536587	G	T		74	0.14		54	0.2		80	0.32
chr01	8536748	T	G		61	0.1		62	0.2		67	0.32
chr01	8547540	T	C		63	0.28		61	0.21		67	0.28
chr01	8562505	A	C		54	0.18		59	0.05		51	0.27
chr01	8566051	C	T		70	0.22		78	0.05		62	0.22
chr01	8566091	A	G		74	0.07		64	0.23		69	0.17
chr01	8566531	A	T		68	0.22		56	0.21		61	0.29
chr01	8566656	T	A		64	0.2		84	0.13		80	0.3
chr01	8566833	C	A		77	0.16		70	0.11		89	0.3
chr01	8568536	G	A		60	0.12		76	0.17		79	0.2
chr01	8568579	T	A		66	0.18		72	0.25		75	0.16
chr01	8570537	T	C		78	0.13		69	0.18		74	0.35
chr01	8576865	T	C		69	0.17		57	0.21		61	0.26
chr01	8577030	G	A		72	0.13		50	0.2		47	0.27
chr01	8578172	G	T		77	0.15		61	0.08		58	0.31
chr01	8579493	C	A		56	0.11		71	0.15		68	0.2
chr01	8583415	C	A		75	0.13		71	0.15		91	0.18
chr01	8589689	T	C		58	0.07		91	0.17		98	0.26
chr01	8593183	G	A		74	0.07		72	0.18		80	0.28
chr01	8593189	A	G		74	0.09		73	0.19		82	0.28
chr01	8595223	A	G		51	0.19		63	0.1		45	0.33
chr01	8595542	C	T		46	0.09		72	0.18		65	0.32
chr01	8599822	T	G		58	0.1		70	0.17		57	0.29
chr01	8600988	C	T		67	0.17		54	0.09		76	0.25
chr01	8603589	C	T		60	0.12		66	0.16		78	0.34
chr01	8603594	G	T		61	0.11		67	0.14		78	0.34
chr01	8608571	G	A		57	0.17		58	0.03		69	0.31
chr01	8610088	G	A		61	0.11		42	0.26		65	0.27
chr01	8614807	G	A		55	0.2		51	0.1		70	0.34
chr01	8615483	G	A		59	0.16		72	0.15		68	0.2
chr01	8624780	C	A		62	0.05		61	0.18		74	0.29
chr01	8624971	T	A		65	0.16		75	0.12		72	0.25
chr01	8631409	G	A		61	0.1		51	0.19		53	0.32
chr01	8638570	G	A		75	0.11		74	0.22		84	0.17
chr01	8641038	C	T		57	0.18		42	0.23		68	0.3
chr01	8656340	C	A		49	0.24		52	0.19		58	0.34
chr01	8656558	T	G		78	0.21		77	0.22		82	0.2
chr01	8692359	G	A		60	0.15		62	0.19		84	0.35
chr01	8696890	A	G		56	0.07		66	0.18		52	0.3
chr01	8699716	T	A		66	0.22		57	0.23		88	0.35
chr01	8730296	G	A		59	0.1		59	0.2		76	0.35
chr01	8733486	A	C		64	0.26		64	0.16		68	0.32
chr01	8734472	T	C		54	0.27		42	0.19		59	0.25
chr01	8734505	A	G		53	0.22		41	0.12		59	0.23
chr01	8734521	T	C		53	0.18		42	0.12		57	0.19
chr01	8751682	C	T		61	0.26		50	0.24		62	0.27
chr01	8762641	C	T		77	0.25		54	0.2		78	0.32
chr01	8762946	T	A		52	0.19		59	0.17		71	0.32
chr01	8767423	G	A		75	0.28		73	0.26		68	0.36
chr01	8767855	C	T		62	0.13		61	0.18		74	0.35
chr01	8769272	G	T		57	0.26		64	0.25		52	0.36
chr01	8772806	A	C		50	0.1		61	0.18		49	0.32
chr01	8773156	G	A		47	0.21		56	0.14		47	0.36
chr01	8773840	C	T		56	0.32		56	0.23		60	0.36
chr01	8773912	C	T		49	0.18		45	0.22		62	0.24
chr01	8776181	C	T		49	0.14		44	0.22		46	0.3
chr01	8785618	T	C		63	0.25		65	0.21		70	0.35
chr01	8786285	A	G		56	0.17		58	0.16		52	0.3
chr01	8787222	A	G		44	0.16		56	0.23		55	0.36
chr01	8794759	A	T		51	0.1		59	0.2		46	0.34
chr01	8796865	C	T		60	0.26		64	0.23		65	0.35
chr01	8798995	G	A		63	0.13		59	0.16		70	0.3
chr01	8799397	C	G		59	0.22		63	0.23		58	0.31
chr01	8799715	G	A		56	0.27		65	0.24		52	0.3
chr01	8801685	C	T		47	0.21		68	0.2		70	0.35
chr01	8805275	A	G		46	0.21		41	0.1		56	0.33
chr01	8806121	A	G		60	0.08		70	0.18		54	0.29
chr01	8806495	C	A		42	0.21		60	0.31		79	0.32
chr01	8812173	C	T		59	0.22		67	0.32		72	0.33
chr01	8814688	C	A		59	0.14		71	0.22		59	0.28
chr01	8821298	A	T		50	0.24		67	0.16		62	0.33
chr01	8831745	A	G		47	0.23		51	0.25		69	0.34
chr01	8847554	G	A		163	0.14		193	0.21		261	0.22
chr01	8847752	C	T		70	0.19		77	0.16		102	0.35
chr01	8855636	G	A		56	0.12		61	0.21		63	0.3
chr01	8860121	G	A		56	0.2		48	0.22		60	0.35
chr01	8871061	A	T		72	0.26		85	0.19		79	0.35
chr01	8873366	G	A		64	0.2		56	0.05		69	0.27
chr01	8873651	G	T		61	0.18		72	0.21		79	0.3
chr01	8873728	C	G		60	0.15		75	0.17		72	0.34
chr01	8874377	G	T		52	0.26		60	0.18		71	0.36
chr01	8907167	G	A		67	0.14		49	0.2		73	0.36
chr01	8907221	A	G		60	0.2		48	0.27		59	0.35
chr01	8907910	A	T		65	0.08		64	0.17		52	0.23
chr01	8909878	A	C		56	0.16		64	0.17		64	0.32
chr01	8915574	C	A		45	0.22		53	0.22		58	0.27
chr01	8926041	A	C		63	0.26		43	0.27		53	0.35
chr01	8937986	C	T		69	0.23		63	0.11		74	0.33
chr01	8938340	C	T		52	0.13		63	0.22		70	0.32
chr01	8945639	T	A		46	0.24		57	0.22		68	0.33
chr01	8951426	A	G		61	0.26		65	0.24		80	0.36
chr01	8965908	C	A		65	0.12		55	0.21		93	0.34
chr01	8965982	A	T		70	0.09		65	0.26		88	0.32
chr01	8967441	T	A		52	0.12		59	0.18		43	0.34
chr01	8967445	T	C		55	0.11		63	0.15		43	0.34
chr01	8967853	A	C		65	0.11		60	0.2		64	0.32
chr01	8971879	C	T		50	0.14		78	0.23		50	0.3
chr01	9082077	C	G		65	0.15		62	0.11		69	0.36
chr01	9087818	G	A		60	0.2		61	0.24		74	0.36
chr01	9089623	A	T		43	0.23		73	0.27		66	0.33
chr01	9099660	T	A		47	0.11		58	0.22		62	0.3
chr01	9101761	G	A		83	0.08		77	0.16		95	0.28
chr01	9106270	C	A		58	0.16		61	0.16		80	0.22
chr01	9107060	A	T		67	0.16		45	0.16		65	0.24
chr01	9107061	A	T		68	0.16		45	0.16		66	0.24
chr01	9107926	G	A		70	0.11		66	0.15		89	0.26
chr01	9110818	G	A		53	0.2		71	0.18		58	0.22
chr01	9123584	T	C		61	0.13		55	0.18		45	0.31
chr01	9127119	T	C		47	0.19		60	0.23		55	0.36
chr01	9128366	T	A		67	0.17		76	0.09		77	0.23
chr01	9128367	A	T		67	0.17		75	0.09		76	0.23
chr01	9135910	C	A		71	0.08		61	0.16		88	0.18
chr01	9183035	C	T		47	0.28		77	0.23		92	0.3
chr01	9219463	G	A		46	0.2		63	0.22		43	0.23
chr01	9250999	T	G		77	0.06		81	0.25		88	0.22
chr01	9252342	T	A		43	0.19		49	0.26		47	0.27
chr01	9252453	T	C		43	0.19		62	0.19		47	0.21
chr01	9252545	G	A		58	0.19		59	0.23		54	0.22
chr01	9286841	T	G		58	0.22		57	0.18		75	0.24
chr01	9292487	T	A		70	0.06		69	0.24		79	0.18
chr01	9293229	C	T		47	0.17		59	0.18		55	0.32
chr01	9293494	T	C		64	0.12		73	0.16		77	0.31
chr01	9303375	T	G		68	0.1		51	0.23		60	0.3
chr01	9337696	G	A		53	0.22		46	0.07		58	0.24
chr01	9365649	A	T		57	0.21		73	0.34		65	0.36
chr01	9367777	T	C		90	0.18		100	0.16		126	0.31
chr01	9368295	T	G		102	0.34		129	0.35		154	0.3
chr01	9408551	T	C		70	0.07		55	0.21		59	0.28
chr01	9418212	T	A		42	0.1		43	0.27		44	0.34
chr01	9613679	C	T		53	0.17		49	0.36		73	0.34
chr01	9681775	G	A		103	0.29		61	0.23		46	0.32
chr01	9767482	G	C		67	0.16		64	0.21		80	0.25
chr01	9770396	T	C		82	0.06		71	0.16		82	0.25
chr01	9777262	C	T		71	0.18		62	0.15		75	0.21
chr01	9822230	A	T		70	0.1		75	0.28		55	0.27
chr01	9827881	A	G		79	0.19		81	0.18		65	0.24
chr01	9839266	A	T		52	0.15		74	0.2		79	0.29
chr01	9839527	A	T		70	0.14		71	0.18		76	0.3
chr01	9842876	C	A		69	0.09		58	0.17		62	0.22
chr01	9843603	G	T		58	0.1		59	0.16		56	0.32
chr01	9846797	A	T		61	0.15		66	0.25		68	0.3
chr01	9858358	C	T		120	0.22		111	0.25		112	0.22
chr01	9973637	A	T		80	0.06		93	0.18		97	0.16
chr01	9987969	T	A		40	0.27		48	0.12		42	0.23
chr01	9989907	G	A		51	0.08		60	0.16		69	0.3
chr01	10007509	C	T		79	0.1		78	0.14		92	0.28
chr01	10007566	T	C		69	0.09		78	0.16		96	0.27
chr01	10008650	T	G		55	0.23		51	0.16		59	0.3
chr01	10010759	A	G		58	0.22		52	0.19		74	0.28
chr01	10011515	C	T		52	0.1		61	0.16		56	0.23
chr01	10012058	C	A		51	0.16		65	0.16		55	0.23
chr01	10014003	C	T		61	0.13		86	0.17		74	0.16
chr01	10072203	G	A		94	0.13		77	0.28		53	0.3
chr01	10094260	G	T		51	0.1		55	0.2		55	0.27
chr01	10095099	G	T		54	0.2		54	0.15		63	0.25
chr01	10095109	T	C		53	0.2		56	0.14		64	0.26
chr01	10095724	C	T		44	0.29		45	0.22		62	0.24
chr01	10095985	T	A		60	0.23		46	0.07		72	0.31
chr01	10098001	A	T		52	0.06		59	0.2		79	0.16
chr01	10102550	C	T		46	0.09		58	0.2		77	0.22
chr01	10102556	G	A		48	0.15		64	0.23		76	0.25
chr01	10110583	C	A		71	0.11		51	0.19		65	0.27
chr01	10155895	G	T		46	0.13		52	0.26		66	0.25
chr01	10156239	T	A		60	0.36		42	0.33		64	0.28
chr01	10161678	G	C		45	0.07		50	0.2		50	0.26
chr01	10161961	G	A		41	0.12		49	0.22		56	0.25
chr01	10162013	T	G		67	0.09		63	0.15		81	0.2
chr01	10167359	G	A		52	0.12		65	0.15		58	0.24
chr01	10213035	G	A		59	0.07		69	0.24		74	0.29
chr01	10215628	C	T		64	0.12		59	0.16		57	0.28
chr01	10221240	G	C		61	0.2		51	0.27		73	0.23
chr01	10225044	T	C		45	0.16		41	0.26		59	0.28
chr01	10235664	C	T		61	0.05		63	0.2		74	0.27
chr01	10238996	G	T		40	0.25		55	0.27		58	0.34
chr01	10241495	G	A		65	0.23		77	0.19		70	0.28
chr01	10242919	C	T		79	0.15		62	0.16		79	0.25
chr01	10243072	C	T		76	0.13		60	0.16		52	0.25
chr01	10243526	T	C		68	0.16		62	0.13		69	0.26
chr01	10248500	A	T		71	0.25		82	0.25		79	0.26
chr01	10254225	T	G		41	0.17		60	0.26		41	0.34
chr01	10254230	C	T		40	0.17		60	0.25		41	0.34
chr01	10264836	G	T		55	0.15		57	0.17		40	0.35
chr01	10274237	C	T		52	0.29		45	0.31		41	0.36
chr01	10276707	G	A		49	0.14		67	0.23		40	0.32
chr01	10298218	T	G		57	0.19		81	0.12		67	0.29
chr01	10303530	T	C		69	0.14		76	0.11		84	0.28
chr01	10303681	A	C		54	0.13		61	0.18		64	0.32
chr01	10307390	A	G		52	0.12		60	0.18		77	0.29
chr01	10309815	C	A		49	0.18		64	0.17		52	0.26
chr01	10310129	C	G		44	0.23		60	0.16		65	0.29
chr01	10312008	A	C		57	0.02		61	0.19		63	0.28
chr01	10319665	G	A		71	0.1		76	0.22		80	0.27
chr01	10321751	C	T		64	0.11		78	0.17		78	0.25
chr01	10323038	C	T		58	0.09		59	0.18		54	0.25
chr01	10326765	T	A		53	0.2		69	0.29		73	0.34
chr01	10331757	A	T		71	0.14		52	0.23		53	0.32
chr01	10331804	A	T		78	0.21		74	0.16		59	0.23
chr01	10332315	A	G		65	0.16		77	0.14		71	0.29
chr01	10476468	G	T		76	0.17		60	0.12		61	0.32
chr01	10541359	G	A		63	0.19		62	0.18		64	0.15
chr01	10542050	T	C		72	0.19		66	0.17		68	0.25
chr01	10548290	A	G		50	0.06		67	0.19		58	0.27
chr01	10571622	T	C		42	0.33		40	0.27		65	0.24
chr01	10708982	T	A		53	0.15		58	0.2		47	0.31
chr01	10710807	A	T		49	0.2		50	0.1		78	0.19
chr01	10710975	T	C		48	0.2		47	0.23		82	0.2
chr01	10717957	C	T		62	0.08		60	0.18		55	0.23
chr01	10718387	T	A		77	0.18		76	0.14		85	0.25
chr01	10730722	A	G		50	0.22		51	0.08		70	0.25
chr01	10731854	C	A		57	0.28		47	0.21		48	0.2
chr01	10731871	G	A		59	0.27		47	0.23		48	0.25
chr01	10734803	T	C		77	0.28		85	0.31		96	0.32
chr01	10755053	T	C		55	0.18		59	0.08		53	0.2
chr01	10756636	G	T		66	0.19		63	0.14		74	0.27
chr01	10757008	A	G		75	0.31		75	0.24		74	0.2
chr01	10764001	G	A		63	0.19		66	0.22		65	0.33
chr01	10764606	C	multiple		79	0.18		83	0.12		71	0.28
chr01	10767105	G	A		48	0.08		53	0.2		52	0.34
chr01	10767170	T	G		53	0.11		59	0.2		53	0.28
chr01	10767281	T	A		63	0.16		68	0.17		63	0.33
chr01	10768825	A	T		48	0.15		47	0.29		42	0.33
chr01	10770860	T	C		78	0.23		74	0.16		70	0.32
chr01	10788686	G	A		47	0.17		63	0.22		44	0.31
chr01	10812984	G	A		48	0.2		40	0.17		60	0.31
chr01	10813478	A	T		59	0.16		53	0.17		70	0.3
chr01	10815683	T	A		61	0.08		64	0.18		66	0.3
chr01	10815697	T	C		65	0.16		59	0.25		66	0.27
chr01	10815958	C	T		73	0.23		66	0.18		50	0.26
chr01	10815990	T	A		75	0.09		71	0.16		63	0.31
chr01	10816041	T	C		77	0.18		73	0.15		70	0.2
chr01	10817490	T	G		55	0.27		56	0.21		75	0.26
chr01	10822708	G	A		55	0.09		48	0.25		60	0.28
chr01	10852912	C	A		53	0.24		49	0.22		62	0.3
chr01	10853821	A	G		45	0.24		64	0.23		53	0.33
chr01	10856194	T	A		60	0.2		45	0.2		65	0.36
chr01	10856506	C	A		55	0.18		54	0.19		62	0.3
chr01	10858577	G	C		80	0.17		69	0.3		66	0.25
chr01	10864029	C	T		40	0.1		42	0.3		58	0.27
chr01	10866814	G	C		49	0.2		41	0.1		49	0.34
chr01	10868437	C	A		64	0.16		51	0.23		64	0.35
chr01	10884698	A	G		69	0.18		79	0.16		66	0.27
chr01	10885050	T	C		78	0.14		91	0.15		60	0.31
chr01	10886016	C	T		74	0.17		62	0.13		85	0.24
chr01	10887188	C	T		85	0.18		66	0.15		81	0.16
chr01	10889096	C	T		59	0.22		58	0.22		69	0.26
chr01	10890105	G	T		61	0.16		69	0.15		57	0.28
chr01	10915387	T	G		62	0.13		65	0.18		72	0.31
chr01	10917871	G	A		47	0.13		56	0.23		74	0.22
chr01	10918192	C	T		51	0.06		72	0.18		84	0.26
chr01	10918692	G	A		54	0.13		75	0.2		77	0.25
chr01	10920144	T	A		67	0.14		65	0.12		67	0.17
chr01	10920953	G	A		52	0.19		49	0.22		54	0.18
chr01	10921187	G	A		58	0.24		49	0.26		60	0.21
chr01	10922093	T	C		43	0.27		43	0.07		41	0.29
chr01	10924579	C	T		70	0.09		80	0.15		85	0.23
chr01	10925691	G	A		88	0.17		76	0.14		65	0.16
chr01	10930457	C	T		72	0.15		73	0.16		60	0.21
chr01	10933667	C	G		45	0.13		53	0.2		43	0.3
chr01	10934900	G	T		41	0.17		49	0.2		51	0.35
chr01	10937078	A	T		41	0.1		44	0.25		44	0.29
chr01	10937991	C	T		47	0.04		64	0.18		68	0.25
chr01	10940184	C	T		48	0.19		42	0.28		57	0.29
chr01	10942387	G	T		45	0.16		51	0.19		47	0.25
chr01	10947503	G	A		48	0.1		66	0.15		68	0.26
chr01	10949312	G	A		42	0.12		72	0.16		92	0.31
chr01	10954442	T	A		50	0.1		58	0.2		61	0.29
chr01	10954604	G	A		53	0.33		45	0.2		76	0.31
chr01	10958357	G	C		77	0.29		68	0.32		110	0.31
chr01	10969611	C	G		45	0.13		54	0.33		76	0.32
chr01	10969613	A	C		45	0.04		55	0.21		75	0.18
chr01	10979833	C	T		41	0.15		52	0.32		48	0.31
chr01	10983224	G	A		61	0.11		65	0.21		51	0.35
chr01	10983534	C	T		49	0.12		52	0.21		45	0.26
chr01	10987809	T	C		64	0.18		72	0.07		74	0.21
chr01	10989370	T	C		61	0.24		60	0.33		85	0.28
chr01	11032714	G	T		52	0.15		47	0.23		42	0.23
chr01	11093434	T	C		78	0.26		63	0.25		85	0.25
chr01	11099611	G	A		50	0.18		50	0.3		59	0.25
chr01	11108808	C	T		41	0.24		43	0.12		61	0.32
chr01	11110557	C	T		49	0.14		55	0.23		67	0.28
chr01	11110580	G	A		42	0.14		56	0.21		60	0.28
chr01	11113263	C	T		45	0.13		61	0.16		62	0.22
chr01	11114775	G	T		61	0.21		54	0.2		78	0.26
chr01	11116175	T	C		67	0.22		79	0.15		55	0.29
chr01	11120180	T	C		65	0.2		61	0.11		79	0.17
chr01	11134102	A	G		96	0.25		83	0.24		57	0.24
chr01	11134336	C	T		98	0.24		93	0.24		135	0.36
chr01	11136368	G	A		107	0.32		101	0.36		56	0.25
chr01	11141000	C	T		49	0.18		55	0.18		63	0.25
chr01	11144023	G	A		99	0.2		75	0.18		135	0.26
chr01	11159066	C	T		73	0.16		75	0.18		91	0.26
chr01	11160874	C	T		67	0.15		71	0.15		71	0.23
chr01	11171716	G	T		47	0.23		51	0.1		84	0.3
chr01	11173941	C	T		68	0.16		75	0.17		75	0.32
chr01	11174125	G	A		50	0.18		63	0.19		73	0.13
chr01	11178919	C	A		44	0.11		54	0.22		44	0.36
chr01	11182797	G	A		52	0.08		53	0.18		62	0.33
chr01	11182844	C	T		60	0.31		53	0.11		52	0.3
chr01	11184217	A	T		56	0.23		75	0.13		65	0.24
chr01	11184678	C	T		44	0.3		59	0.16		70	0.34
chr01	11189079	C	T		64	0.12		85	0.17		79	0.25
chr01	11191674	A	C		56	0.25		53	0.21		65	0.26
chr01	11193405	C	T		65	0.24		58	0.1		57	0.33
chr01	11199810	G	A		45	0.18		61	0.22		61	0.29
chr01	11204099	C	T		47	0.06		46	0.23		62	0.25
chr01	11204785	C	T		51	0.14		52	0.21		54	0.31
chr01	11204953	A	G		51	0.12		46	0.34		77	0.33
chr01	11205229	A	C		50	0.24		56	0.07		54	0.29
chr01	11205234	G	A		49	0.22		53	0.08		55	0.29
chr01	11211449	G	A		53	0.23		47	0.23		44	0.36
chr01	11255380	A	G		40	0.27		48	0.25		60	0.36
chr01	11330863	C	A		61	0.22		79	0.2		116	0.3
chr01	11377611	T	A		67	0.1		70	0.2		53	0.22
chr01	11382669	C	T		42	0.19		55	0.18		69	0.33
chr01	11399329	G	A		44	0.27		52	0.21		67	0.28
chr01	11406790	G	A		82	0.27		89	0.19		78	0.33
chr01	11408074	A	G		56	0.09		68	0.17		85	0.24
chr01	11411244	G	A		98	0.19		80	0.26		89	0.19
chr01	11411384	C	T		95	0.27		89	0.21		93	0.19
chr01	11415048	G	A		70	0.17		72	0.04		72	0.26
chr01	11417352	C	A		81	0.16		94	0.14		83	0.22
chr01	11417840	C	T		47	0.21		54	0.09		60	0.21
chr01	11419195	G	A		40	0.05		54	0.18		68	0.25
chr01	11421594	A	G		40	0.1		45	0.33		63	0.31
chr01	11424125	A	T		56	0.11		54	0.22		55	0.25
chr01	11428645	G	A		64	0.17		61	0.24		73	0.27
chr01	11429060	C	G		66	0.14		71	0.25		71	0.36
chr01	11429065	G	T		67	0.23		72	0.11		74	0.22
chr01	11429740	G	A		58	0.24		63	0.15		73	0.2
chr01	11430064	G	A		51	0.25		75	0.12		82	0.17
chr01	11430123	T	A		64	0.25		74	0.14		81	0.23
chr01	11430643	G	A		53	0.17		80	0.18		94	0.2
chr01	11430763	C	G		62	0.16		75	0.25		99	0.27
chr01	11430856	T	A		64	0.06		72	0.18		83	0.22
chr01	11431144	T	A		67	0.13		61	0.21		106	0.21
chr01	11431431	G	A		58	0.12		61	0.16		81	0.24
chr01	11433003	G	A		41	0.1		45	0.22		52	0.25
chr01	11433908	A	G		49	0.04		63	0.15		83	0.16
chr01	11439060	T	A		71	0.23		74	0.14		61	0.24
chr01	11451820	A	C		53	0.09		56	0.19		49	0.26
chr01	11471330	G	A		106	0.13		94	0.17		139	0.23
chr01	11480430	C	T		62	0.1		66	0.24		77	0.28
chr01	11500949	T	G		71	0.15		83	0.25		111	0.32
chr01	11501322	C	T		72	0.22		71	0.14		88	0.28
chr01	11508888	T	A		59	0.16		54	0.09		110	0.22
chr01	11513581	T	G		68	0.22		69	0.17		83	0.32
chr01	11517615	C	A		60	0.31		68	0.22		113	0.32
chr01	11536322	C	T		53	0.15		64	0.15		52	0.32
chr01	11537146	C	A		53	0.15		55	0.29		54	0.31
chr01	11537984	C	T		74	0.18		68	0.1		64	0.32
chr01	11548485	G	A		47	0.23		45	0.26		81	0.29
chr01	11548508	G	A		49	0.2		41	0.24		75	0.28
chr01	11548767	A	G		86	0.2		101	0.19		117	0.29
chr01	11551064	T	C		96	0.2		102	0.19		108	0.28
chr01	11563603	C	T		55	0.33		46	0.26		87	0.33
chr01	11569265	G	A		60	0.25		57	0.28		49	0.36
chr01	11573297	T	C		77	0.19		77	0.1		85	0.24
chr01	11573552	C	A		45	0.24		51	0.14		75	0.14
chr01	11574233	C	T		66	0.11		66	0.18		75	0.36
chr01	11575828	G	C		55	0.23		48	0.17		49	0.26
chr01	11575831	G	C		55	0.23		47	0.17		49	0.26
chr01	11583336	G	A		77	0.09		69	0.14		51	0.29
chr01	11591754	G	A		52	0.19		51	0.21		61	0.26
chr01	11611494	G	A		54	0.24		46	0.11		64	0.35
chr01	11613797	G	T		55	0.2		56	0.05		69	0.21
chr01	11624267	C	T		55	0.21		64	0.11		65	0.3
chr01	11629082	C	T		58	0.21		45	0.24		83	0.34
chr01	11634605	T	C		55	0.2		63	0.16		57	0.35
chr01	11635422	C	T		52	0.19		63	0.13		78	0.25
chr01	11636566	G	A		62	0.08		67	0.14		71	0.19
chr01	11637774	G	T		64	0.17		62	0.15		78	0.16
chr01	11647972	T	A		48	0.2		46	0.2		69	0.27
chr01	11649117	C	A		74	0.12		85	0.18		74	0.21
chr01	11649205	T	G		81	0.18		89	0.08		74	0.18
chr01	11650778	G	A		50	0.22		41	0.15		63	0.3
chr01	11653585	G	A		92	0.16		102	0.19		103	0.33
chr01	11660564	T	A		83	0.32		72	0.26		124	0.36
chr01	11660718	A	G		103	0.17		100	0.19		130	0.29
chr01	11663201	G	C		79	0.22		111	0.27		122	0.29
chr01	11664608	A	G		40	0.05		51	0.21		52	0.28
chr01	11664954	A	G		74	0.22		60	0.1		73	0.21
chr01	11665774	A	T		76	0.21		84	0.25		99	0.32
chr01	11666256	G	T		86	0.2		85	0.22		134	0.33
chr01	11676803	T	A		52	0.25		47	0.27		77	0.29
chr01	11684845	G	A		130	0.25		139	0.25		172	0.31
chr01	11696374	G	A		47	0.21		41	0.17		74	0.21
chr01	11696677	G	T		64	0.17		56	0.26		70	0.17
chr01	11697145	A	G		61	0.2		67	0.19		80	0.21
chr01	11700049	T	C		55	0.2		58	0.16		70	0.25
chr01	11700802	T	G		50	0.14		52	0.21		63	0.34
chr01	11701076	C	T		40	0.23		51	0.23		42	0.3
chr01	11702355	G	A		60	0.21		42	0.12		56	0.28
chr01	11710370	C	G		67	0.18		54	0.2		65	0.16
chr01	11712961	C	T		128	0.32		137	0.18		112	0.28
chr01	11719741	C	A		53	0.21		60	0.2		56	0.35
chr01	11720729	T	A		64	0.21		51	0.24		54	0.29
chr01	11720993	G	A		122	0.07		83	0.16		100	0.18
chr01	11723673	C	T		81	0.17		76	0.19		94	0.34
chr01	11724164	T	G		75	0.12		76	0.17		85	0.3
chr01	11724560	C	G		91	0.15		88	0.15		71	0.18
chr01	11728344	A	G		54	0.18		57	0.07		78	0.19
chr01	11729044	T	A		52	0.15		71	0.18		87	0.26
chr01	11734893	T	A		44	0.2		47	0.23		52	0.26
chr01	11735719	G	A		60	0.18		50	0.24		72	0.34
chr01	11740380	A	C		58	0.22		48	0.15		83	0.24
chr01	11753138	T	A		42	0.19		43	0.25		55	0.32
chr01	11757518	G	A		68	0.25		66	0.21		105	0.28
chr01	11758022	C	T		45	0.2		52	0.23		80	0.33
chr01	11758386	T	G		65	0.14		71	0.18		80	0.22
chr01	11760057	T	G		79	0.19		70	0.27		124	0.32
chr01	11769235	C	T		46	0.13		47	0.25		56	0.25
chr01	11770152	C	T		72	0.2		75	0.12		71	0.25
chr01	11770462	G	T		46	0.3		46	0.15		66	0.36
chr01	11770497	G	A		47	0.19		54	0.18		66	0.33
chr01	11770625	C	A		50	0.28		52	0.19		76	0.19
chr01	11771331	T	C		46	0.15		55	0.27		74	0.36
chr01	11772886	C	A		49	0.22		52	0.15		52	0.19
chr01	11775308	T	C		96	0.18		70	0.11		105	0.16
chr01	11776962	A	G		59	0.28		52	0.17		70	0.35
chr01	11778660	A	T		56	0.18		54	0.29		76	0.28
chr01	11781585	G	A		46	0.21		52	0.13		52	0.28
chr01	11781586	C	A		46	0.21		52	0.13		51	0.27
chr01	11786340	C	T		72	0.29		74	0.31		83	0.36
chr01	11786512	C	A		61	0.1		64	0.23		58	0.34
chr01	11793631	G	T		78	0.16		64	0.12		58	0.17
chr01	11811453	A	G		69	0.18		68	0.12		71	0.26
chr01	11811574	C	T		67	0.15		82	0.14		82	0.19
chr01	11824166	C	A		60	0.15		76	0.19		85	0.22
chr01	11826285	T	A		61	0.19		58	0.14		71	0.33
chr01	11833144	A	G		60	0.21		54	0.15		68	0.16
chr01	11847674	C	A		65	0.25		41	0.24		68	0.33
chr01	11847779	C	G		47	0.26		46	0.23		50	0.3
chr01	11853354	C	A		46	0.17		40	0.27		50	0.36
chr01	11874268	T	C		44	0.3		44	0.29		57	0.35
chr01	11879576	G	A		45	0.22		47	0.17		58	0.32
chr01	11886978	C	T		83	0.18		93	0.09		97	0.24
chr01	11891520	C	A		88	0.11		107	0.13		122	0.24
chr01	11892244	G	T		98	0.18		113	0.18		123	0.27
chr01	11892302	C	T		97	0.21		134	0.2		125	0.25
chr01	11892888	C	T		61	0.32		61	0.22		90	0.35
chr01	11894352	G	A		89	0.18		77	0.27		127	0.27
chr01	11895390	C	T		94	0.16		121	0.15		131	0.36
chr01	11899088	C	T		46	0.15		59	0.16		55	0.21
chr01	11901127	G	T		63	0.15		58	0.18		73	0.2
chr01	11903031	G	C		69	0.17		55	0.09		67	0.26
chr01	11903827	G	A		62	0.19		60	0.15		49	0.32
chr01	11904717	G	A		47	0.31		47	0.17		51	0.23
chr01	11905028	A	G		53	0.22		45	0.13		45	0.26
chr01	11907996	T	C		40	0.27		46	0.09		54	0.24
chr01	11910770	G	A		60	0.2		49	0.2		73	0.32
chr01	11917212	A	G		51	0.27		52	0.13		51	0.27
chr01	11917609	C	A		55	0.21		61	0.11		63	0.26
chr01	11951692	G	A		83	0.22		59	0.25		69	0.33
chr01	11981859	C	T		54	0.18		66	0.14		51	0.33
chr01	11982655	C	T		73	0.15		85	0.08		83	0.27
chr01	11983882	G	A		51	0.23		51	0.18		71	0.26
chr01	12003731	C	T		81	0.15		69	0.17		93	0.32
chr01	12003893	C	T		79	0.22		67	0.23		96	0.32
chr01	12043340	C	T		74	0.14		62	0.27		120	0.3
chr01	12053825	T	G		70	0.2		69	0.22		105	0.23
chr01	12053900	C	T		93	0.13		95	0.27		130	0.2
chr01	12093112	G	T		108	0.12		97	0.15		146	0.3
chr01	12093460	T	A		89	0.12		83	0.18		111	0.16
chr01	12102242	A	G		71	0.15		56	0.21		87	0.19
chr01	12103948	A	G		59	0.05		51	0.27		72	0.27
chr01	12103950	G	A		58	0.05		52	0.26		71	0.26
chr01	12104022	C	T		70	0.1		63	0.15		82	0.2
chr01	12104222	G	A		79	0.15		67	0.16		76	0.15
chr01	12104479	A	G		123	0.15		106	0.21		154	0.25
chr01	12125140	C	T		101	0.08		109	0.17		131	0.15
chr01	12161465	G	A		120	0.15		110	0.17		139	0.35
chr01	12161522	C	T		161	0.16		135	0.12		169	0.31
chr01	12161628	T	A		116	0.18		104	0.14		114	0.35
chr01	12165731	G	T		71	0.14		80	0.2		91	0.35
chr01	12167366	G	C		50	0.22		49	0.14		73	0.34
chr01	12174037	C	A		57	0.31		69	0.2		56	0.35
chr01	12179506	G	A		53	0.09		59	0.16		101	0.22
chr01	12182444	C	T		63	0.19		72	0.2		60	0.25
chr01	12194044	T	A		46	0.26		59	0.15		53	0.33
chr01	12214130	C	G		61	0.21		56	0.14		59	0.33
chr01	12214131	T	A		61	0.21		56	0.14		59	0.33
chr01	12257097	G	C		61	0.21		54	0.11		62	0.33
chr01	12257103	G	T		67	0.19		59	0.07		69	0.3
chr01	12277574	G	A		44	0.18		42	0.26		66	0.34
chr01	12277596	G	T		51	0.16		50	0.24		63	0.34
chr01	12284305	G	A		48	0.25		48	0.25		75	0.33
chr01	12289011	C	T		110	0.21		92	0.23		140	0.33
chr01	12289455	A	G		244	0.08		237	0.11		314	0.14
chr01	12308723	G	A		61	0.19		62	0.15		85	0.23
chr01	12309042	G	A		52	0.1		65	0.15		94	0.29
chr01	12320805	C	T		102	0.11		76	0.23		109	0.27
chr01	12369297	C	G		70	0.15		92	0.14		49	0.22
chr01	12423071	C	T		47	0.27		53	0.09		42	0.35
chr01	12430902	C	T		55	0.18		49	0.14		73	0.16
chr01	12433205	T	G		56	0.16		49	0.28		88	0.35
chr01	12433588	C	A		45	0.31		62	0.18		107	0.26
chr01	12438088	C	T		48	0.2		60	0.17		83	0.24
chr01	12447684	C	T		62	0.13		77	0.18		83	0.33
chr01	12447686	T	C		63	0.14		77	0.16		84	0.33
chr01	12448198	C	A		134	0.11		134	0.14		160	0.16
chr01	12448215	G	A		168	0.09		159	0.09		197	0.13
chr01	12448217	C	T		173	0.08		163	0.13		202	0.14
chr01	12448503	T	A		131	0.09		139	0.13		151	0.15
chr01	12452361	G	A		71	0.11		84	0.16		104	0.25
chr01	12453857	A	T		59	0.27		56	0.17		72	0.33
chr01	12456299	A	G		88	0.09		57	0.21		84	0.19
chr01	12456361	G	T		58	0.12		41	0.24		48	0.22
chr01	12484832	G	T		173	0.1		175	0.06		195	0.14
chr01	12484837	G	T		179	0.06		187	0.06		207	0.13
chr01	12484855	T	C		215	0.04		226	0.04		235	0.11
chr01	12489634	A	C		73	0.17		68	0.12		107	0.26
chr01	12491264	G	A		53	0.35		57	0.33		59	0.33
chr01	12511340	G	T		78	0.13		73	0.16		86	0.33
chr01	12529945	G	A		71	0.19		61	0.2		78	0.29
chr01	12530485	A	G		67	0.2		72	0.1		96	0.21
chr01	12538025	C	T		53	0.24		41	0.17		52	0.28
chr01	12543770	C	G		55	0.18		41	0.24		44	0.27
chr01	12545248	C	T		44	0.14		66	0.21		74	0.36
chr01	12545686	A	G		69	0.24		73	0.33		57	0.31
chr01	12546862	C	T		47	0.21		59	0.23		72	0.23
chr01	12547180	T	C		56	0.32		54	0.25		68	0.3
chr01	12549471	C	T		52	0.3		56	0.11		57	0.35
chr01	12549709	G	A		47	0.31		53	0.15		78	0.26
chr01	12549818	A	T		47	0.06		58	0.22		81	0.16
chr01	12549903	C	T		65	0.32		62	0.19		61	0.31
chr01	12551206	A	G		69	0.07		53	0.2		64	0.31
chr01	12563673	G	A		84	0.13		76	0.21		82	0.23
chr01	12572153	C	T		52	0.25		54	0.17		73	0.3
chr01	12573414	T	A		68	0.22		45	0.2		55	0.29
chr01	12581563	C	T		67	0.21		83	0.19		96	0.2
chr01	12584322	C	T		55	0.25		66	0.12		70	0.27
chr01	12600867	T	A		76	0.12		76	0.19		70	0.32
chr01	12604724	C	multiple		134	0.22		113	0.18		101	0.28
chr01	12606211	C	A		47	0.3		57	0.24		59	0.32
chr01	12608433	T	G		46	0.3		56	0.07		55	0.36
chr01	12609493	A	G		54	0.24		45	0.2		58	0.34
chr01	12619765	G	A		48	0.17		51	0.23		70	0.28
chr01	12621284	G	A		45	0.24		42	0.21		60	0.31
chr01	12621344	T	G		49	0.24		40	0.25		60	0.36
chr01	12623624	C	T		57	0.29		52	0.23		42	0.35
chr01	12624433	A	G		40	0.23		49	0.24		64	0.31
chr01	12628213	G	T		69	0.15		72	0.14		56	0.28
chr01	12628509	C	A		81	0.2		76	0.15		78	0.23
chr01	12629710	A	T		53	0.17		55	0.2		63	0.3
chr01	12631676	G	A		57	0.18		64	0.15		76	0.28
chr01	12631843	T	C		60	0.16		44	0.25		63	0.31
chr01	12634976	G	A		43	0.32		52	0.15		64	0.32
chr01	12635299	C	T		76	0.15		73	0.11		83	0.19
chr01	12635327	A	T		72	0.15		76	0.13		86	0.25
chr01	12636188	G	A		68	0.19		82	0.16		87	0.19
chr01	12642896	T	G		49	0.12		60	0.18		58	0.24
chr01	12648215	G	A		44	0.22		44	0.14		51	0.33
chr01	12651340	T	C		50	0.22		45	0.13		65	0.2
chr01	12683667	C	T		53	0.26		46	0.2		52	0.21
chr01	12687317	G	A		90	0.27		78	0.19		118	0.32
chr01	12696126	T	A		88	0.2		90	0.32		97	0.36
chr01	12714005	A	C		69	0.18		66	0.18		86	0.22
chr01	12717192	A	G		59	0.25		63	0.14		81	0.33
chr01	12725127	C	T		69	0.17		88	0.2		120	0.25
chr01	12725219	C	T		49	0.2		47	0.19		68	0.25
chr01	12726481	G	A		101	0.14		80	0.23		131	0.29
chr01	12726700	G	A		70	0.18		81	0.28		122	0.3
chr01	12726715	G	A		81	0.14		95	0.23		132	0.27
chr01	12740354	A	T		79	0.13		75	0.18		112	0.3
chr01	12744865	C	T		67	0.14		87	0.19		92	0.33
chr01	12750841	G	A		40	0.05		56	0.19		65	0.33
chr01	12754702	G	A		50	0.22		57	0.16		63	0.25
chr01	12755513	G	A		51	0.19		44	0.25		47	0.36
chr01	12829282	C	T		47	0.21		50	0.26		56	0.33
chr01	12844801	G	A		43	0.25		46	0.17		71	0.29
chr01	12850997	G	A		47	0.27		41	0.12		43	0.25
chr01	12854632	C	T		44	0.14		55	0.21		61	0.29
chr01	12861296	T	A		45	0.26		55	0.16		55	0.34
chr01	12861952	T	G		40	0.12		43	0.3		72	0.33
chr01	12862312	C	T		41	0.22		57	0.19		56	0.26
chr01	12918229	A	G		66	0.25		79	0.16		74	0.21
chr01	12919046	G	A		58	0.31		65	0.15		71	0.35
chr01	12943608	C	T		45	0.31		51	0.29		63	0.31
chr01	12943730	T	A		51	0.12		77	0.18		64	0.17
chr01	12943990	A	G		68	0.19		69	0.16		71	0.23
chr01	12946330	C	A		48	0.06		53	0.22		71	0.18
chr01	12946799	T	G		76	0.14		58	0.19		50	0.28
chr01	12947483	G	C		69	0.21		78	0.13		67	0.28
chr01	12947551	A	T		55	0.18		66	0.12		70	0.34
chr01	12959453	A	C		62	0.05		58	0.17		63	0.22
chr01	12959472	A	G		63	0.31		61	0.2		63	0.3
chr01	12960763	G	C		70	0.11		62	0.17		51	0.23
chr01	12961134	G	T		49	0.24		71	0.07		68	0.29
chr01	12963026	G	T		60	0.23		67	0.09		55	0.27
chr01	12977748	T	C		63	0.15		70	0.11		66	0.21
chr01	12978253	G	A		79	0.2		63	0.19		71	0.23
chr01	12979204	C	T		59	0.22		57	0.14		47	0.31
chr01	12980989	T	A		65	0.3		65	0.08		78	0.26
chr01	12986218	A	G		52	0.19		61	0.22		70	0.3
chr01	12989456	G	A		62	0.24		53	0.23		50	0.34
chr01	12992086	C	T		73	0.12		91	0.18		66	0.3
chr01	12992320	T	C		82	0.18		71	0.17		87	0.2
chr01	12993297	A	T		61	0.21		42	0.19		47	0.25
chr01	12995289	C	G		72	0.23		83	0.25		84	0.3
chr01	12995313	T	G		68	0.23		81	0.25		78	0.33
chr01	12995432	T	C		72	0.19		70	0.21		82	0.35
chr01	13000549	T	C		70	0.16		63	0.3		76	0.26
chr01	13001027	T	C		46	0.2		66	0.19		68	0.27
chr01	13001121	A	T		44	0.27		52	0.13		52	0.34
chr01	13001672	C	G		41	0.1		44	0.22		58	0.17
chr01	13005613	C	G		61	0.15		61	0.18		68	0.17
chr01	13008570	A	C		74	0.24		72	0.16		67	0.25
chr01	13008603	C	G		70	0.24		76	0.09		68	0.22
chr01	13015233	G	A		82	0.34		68	0.16		78	0.29
chr01	13024192	C	G		53	0.18		70	0.07		47	0.23
chr01	13027694	T	C		73	0.07		75	0.17		87	0.32
chr01	13028317	C	T		51	0.16		49	0.24		50	0.32
chr01	13029152	T	C		53	0.17		66	0.16		61	0.27
chr01	13029832	A	C		76	0.13		95	0.18		80	0.3
chr01	13032363	C	T		62	0.21		67	0.2		76	0.31
chr01	13043934	A	T		59	0.08		56	0.26		62	0.19
chr01	13051506	A	T		51	0.18		56	0.28		54	0.22
chr01	13065039	G	T		71	0.24		85	0.23		66	0.19
chr01	13076210	C	T		63	0.25		69	0.12		121	0.29
chr01	13076300	G	C		42	0.33		67	0.12		56	0.23
chr01	13079359	T	C		54	0.07		71	0.14		103	0.21
chr01	13079469	T	A		87	0.28		92	0.16		123	0.3
chr01	13429396	C	T		59	0.17		74	0.18		60	0.31
chr01	13440690	G	T		47	0.29		51	0.25		57	0.29
chr01	13537126	C	A		59	0.18		73	0.19		58	0.29
chr01	13584602	A	C		44	0.16		70	0.24		60	0.28
chr01	13584697	G	A		45	0.18		65	0.2		56	0.26
chr01	13586278	C	T		45	0.16		48	0.22		58	0.32
chr01	13650136	G	A		59	0.2		51	0.14		47	0.29
chr01	13650335	G	C		71	0.15		75	0.24		68	0.14
chr01	13651681	G	A		53	0.22		49	0.02		63	0.25
chr01	13680983	G	A		59	0.16		49	0.18		58	0.29
chr01	13681522	C	T		64	0.08		62	0.2		63	0.28
chr01	13687252	G	A		47	0.21		48	0.12		66	0.33
chr01	13687833	A	T		59	0.14		59	0.25		85	0.3
chr01	13688124	G	T		49	0.16		66	0.22		73	0.32
chr01	13703816	T	G		59	0.18		70	0.17		54	0.31
chr01	13704168	C	T		60	0.22		70	0.17		61	0.18
chr01	13711811	G	A		75	0.17		66	0.2		80	0.21
chr01	13712312	G	C		58	0.19		80	0.21		76	0.18
chr01	13712773	G	A		57	0.22		66	0.11		64	0.26
chr01	13716129	G	A		44	0.25		53	0.26		50	0.26
chr01	13735589	T	G		65	0.15		65	0.14		65	0.23
chr01	13742243	A	T		55	0.22		58	0.22		43	0.34
chr01	13746764	G	T		72	0.27		74	0.12		80	0.18
chr01	13758289	A	G		60	0.21		54	0.09		60	0.31
chr01	13764457	C	A		46	0.21		62	0.15		65	0.33
chr01	13765059	C	T		60	0.13		61	0.22		65	0.32
chr01	13769565	T	A		73	0.11		57	0.19		65	0.26
chr01	13770465	G	T		45	0.16		52	0.28		49	0.36
chr01	13771997	A	T		51	0.12		54	0.18		54	0.24
chr01	13775845	A	C		57	0.17		49	0.22		61	0.36
chr01	13777557	C	A		53	0.2		56	0.11		53	0.28
chr01	13777693	T	C		65	0.28		66	0.24		64	0.31
chr01	13777702	G	A		64	0.18		65	0.12		63	0.25
chr01	13778532	A	T		40	0.15		65	0.15		85	0.31
chr01	13779081	G	T		75	0.17		57	0.12		82	0.18
chr01	13780608	T	G		59	0.16		53	0.18		63	0.31
chr01	13804339	G	A		52	0.25		58	0.12		44	0.34
chr01	13805075	C	T		65	0.16		57	0.12		88	0.25
chr01	13805606	G	T		72	0.21		49	0.26		49	0.22
chr01	13814657	G	T		69	0.17		71	0.22		87	0.29
chr01	13814783	C	T		52	0.13		58	0.2		77	0.25
chr01	13815486	C	A		50	0.22		52	0.21		59	0.22
chr01	13818644	T	C		58	0.18		58	0.07		61	0.32
chr01	13818774	G	A		61	0.15		61	0.18		66	0.33
chr01	13822875	C	T		53	0.2		65	0.24		53	0.33
chr01	13822885	A	T		51	0.18		62	0.22		51	0.31
chr01	13827252	G	C		79	0.2		65	0.17		85	0.29
chr01	13827343	G	A		64	0.15		66	0.14		71	0.28
chr01	13828262	T	multiple		53	0.18		72	0.21		82	0.23
chr01	13835146	G	C		61	0.11		81	0.17		67	0.29
chr01	13837885	T	G		55	0.2		51	0.14		64	0.2
chr01	13838800	A	T		42	0.1		41	0.29		49	0.34
chr01	13844614	T	G		54	0.06		67	0.14		51	0.31
chr01	13846460	C	T		62	0.06		55	0.25		72	0.23
chr01	13847332	G	A		48	0.12		56	0.26		62	0.32
chr01	13848172	C	T		77	0.18		65	0.2		71	0.35
chr01	13848764	C	T		53	0.15		75	0.16		69	0.27
chr01	13849421	T	G		53	0.15		50	0.2		51	0.23
chr01	13852634	G	A		44	0.22		69	0.16		46	0.32
chr01	13852678	C	T		46	0.21		62	0.2		53	0.26
chr01	13853778	C	A		42	0.19		41	0.24		73	0.32
chr01	13859009	A	T		64	0.05		62	0.2		57	0.19
chr01	13860191	G	A		75	0.04		71	0.14		71	0.29
chr01	13866450	G	A		59	0.15		86	0.2		69	0.31
chr01	13868690	G	A		70	0.15		80	0.2		89	0.29
chr01	13885253	G	T		41	0.24		43	0.21		45	0.33
chr01	13886695	A	C		40	0.32		52	0.3		61	0.26
chr01	13890508	G	A		68	0.27		57	0.19		54	0.24
chr01	13893935	A	T		60	0.18		66	0.12		72	0.26
chr01	13896335	T	A		72	0.2		84	0.12		92	0.3
chr01	13897005	G	A		54	0.24		71	0.13		59	0.23
chr01	13897909	A	C		56	0.19		57	0.12		54	0.22
chr01	13908400	C	T		68	0.21		63	0.17		67	0.35
chr01	13918409	A	C		56	0.12		58	0.18		53	0.26
chr01	13932450	T	G		44	0.29		47	0.28		56	0.3
chr01	13933258	C	A		47	0.19		49	0.2		58	0.36
chr01	13933606	A	G		43	0.23		52	0.17		52	0.36
chr01	13933882	G	A		56	0.07		60	0.16		62	0.32
chr01	13934577	G	A		53	0.18		48	0.12		59	0.32
chr01	13934856	A	G		56	0.18		68	0.16		65	0.23
chr01	13935523	T	C		75	0.12		79	0.15		73	0.23
chr01	13935931	G	T		55	0.18		62	0.18		60	0.23
chr01	13936201	A	G		53	0.19		67	0.19		73	0.35
chr01	13939030	C	T		66	0.27		69	0.14		67	0.34
chr01	13942438	C	T		73	0.17		58	0.1		77	0.12
chr01	13942803	T	C		82	0.13		78	0.16		72	0.27
chr01	13948122	C	T		60	0.07		51	0.21		55	0.25
chr01	13948372	C	T		69	0.18		62	0.11		83	0.25
chr01	13965064	T	G		62	0.06		67	0.17		58	0.29
chr01	13967173	A	T		75	0.2		61	0.23		76	0.17
chr01	13967237	G	A		83	0.19		70	0.25		81	0.22
chr01	13974910	T	A		61	0.22		56	0.32		63	0.26
chr01	13974914	T	A		61	0.21		59	0.31		61	0.27
chr01	13977460	A	T		66	0.18		65	0.2		73	0.32
chr01	13981334	A	C		69	0.15		74	0.12		72	0.19
chr01	13986143	C	T		84	0.13		77	0.19		77	0.31
chr01	13993096	G	A		51	0.14		62	0.19		56	0.28
chr01	13993598	G	A		71	0.08		66	0.15		72	0.15
chr01	13993784	G	T		63	0.22		57	0.19		68	0.27
chr01	13994103	T	A		60	0.22		54	0.22		62	0.35
chr01	13996338	A	T		65	0.15		70	0.2		76	0.15
chr01	14012761	A	C		61	0.16		68	0.04		80	0.18
chr01	14013398	A	G		54	0.13		54	0.22		64	0.32
chr01	14021116	A	T		56	0.12		55	0.21		53	0.32
chr01	14021656	G	A		75	0.12		66	0.18		66	0.3
chr01	14021872	C	T		49	0.14		44	0.22		65	0.33
chr01	14021963	A	G		51	0.24		56	0.17		76	0.3
chr01	14022104	G	A		40	0.25		53	0.2		66	0.31
chr01	14027575	T	A		66	0.24		50	0.22		67	0.34
chr01	14033671	A	G		60	0.2		50	0.22		65	0.3
chr01	14036924	A	G		42	0.23		52	0.19		56	0.26
chr01	14040112	A	G		55	0.29		63	0.25		51	0.35
chr01	14040812	G	A		54	0.11		56	0.19		46	0.23
chr01	14040941	T	G		43	0.09		51	0.23		55	0.27
chr01	14041864	T	C		57	0.12		50	0.22		49	0.3
chr01	14043122	A	G		50	0.2		61	0.21		62	0.27
chr01	14047443	G	A		52	0.13		54	0.2		63	0.3
chr01	14047591	C	A		56	0.26		59	0.18		63	0.31
chr01	14049404	T	C		42	0.12		49	0.22		50	0.26
chr01	14050959	C	T		79	0.22		55	0.22		96	0.32
chr01	14050972	C	T		77	0.12		56	0.17		95	0.24
chr01	14051678	A	G		71	0.14		52	0.23		73	0.19
chr01	14051706	G	A		67	0.16		41	0.12		65	0.24
chr01	14063823	A	C		43	0.14		60	0.26		60	0.36
chr01	14064101	T	C		68	0.21		66	0.21		56	0.32
chr01	14064102	G	A		68	0.21		66	0.21		55	0.21
chr01	14074846	C	T		42	0.14		59	0.25		40	0.27
chr01	14087741	G	A		62	0.22		66	0.14		76	0.28
chr01	14087790	C	G		71	0.21		71	0.15		79	0.22
chr01	14089029	G	A		50	0.1		71	0.19		77	0.28
chr01	14089227	A	G		49	0.24		90	0.23		70	0.34
chr01	14089495	G	A		62	0.2		56	0.18		61	0.34
chr01	14089814	A	G		74	0.21		77	0.14		73	0.24
chr01	14091583	G	T		47	0.25		55	0.33		49	0.34
chr01	14093341	C	T		58	0.17		61	0.08		68	0.25
chr01	14093564	G	A		64	0.11		63	0.2		62	0.16
chr01	14093571	C	G		63	0.1		66	0.18		62	0.16
chr01	14095187	G	A		63	0.15		67	0.15		63	0.34
chr01	14095904	T	C		59	0.16		70	0.07		80	0.31
chr01	14096296	G	A		84	0.14		83	0.21		77	0.25
chr01	14096902	C	A		49	0.2		57	0.11		46	0.23
chr01	14099142	A	T		56	0.14		83	0.14		91	0.28
chr01	14099214	C	T		55	0.11		78	0.15		100	0.19
chr01	14100360	A	G		51	0.24		62	0.25		64	0.35
chr01	14106381	C	T		73	0.15		59	0.16		87	0.29
chr01	14107619	T	A		67	0.29		89	0.27		83	0.24
chr01	14107856	G	A		52	0.19		50	0.26		75	0.32
chr01	14108272	A	G		73	0.12		80	0.18		80	0.31
chr01	14108492	A	T		63	0.15		65	0.14		56	0.26
chr01	14109905	A	G		62	0.08		76	0.17		86	0.26
chr01	14111785	T	A		57	0.14		71	0.15		48	0.25
chr01	14112061	G	A		54	0.13		56	0.19		54	0.33
chr01	14113260	G	A		58	0.16		68	0.19		72	0.26
chr01	14116615	A	G		46	0.11		57	0.22		63	0.3
chr01	14116742	G	C		67	0.09		61	0.16		67	0.34
chr01	14118315	G	C		49	0.18		67	0.29		52	0.25
chr01	14118354	T	C		48	0.22		53	0.28		51	0.23
chr01	14123541	T	C		50	0.26		53	0.19		61	0.19
chr01	14124841	G	A		41	0.22		47	0.27		59	0.33
chr01	14127081	G	A		54	0.24		72	0.24		63	0.23
chr01	14127312	G	A		48	0.19		54	0.2		62	0.22
chr01	14127518	C	T		52	0.15		73	0.24		69	0.26
chr01	14127611	G	A		41	0.17		59	0.33		60	0.2
chr01	14128151	C	A		60	0.21		57	0.22		64	0.28
chr01	14130577	G	T		68	0.19		76	0.23		70	0.21
chr01	14131051	G	A		58	0.18		67	0.16		66	0.31
chr01	14133890	G	C		75	0.11		57	0.19		64	0.18
chr01	14133978	C	G		72	0.17		54	0.25		65	0.21
chr01	14134115	G	A		76	0.26		82	0.28		84	0.33
chr01	14137145	C	T		71	0.18		58	0.17		64	0.34
chr01	14150430	G	A		57	0.18		56	0.19		56	0.32
chr01	14153929	T	C		48	0.08		52	0.19		66	0.36
chr01	14157340	A	T		61	0.05		56	0.23		49	0.3
chr01	14159661	T	G		55	0.18		50	0.18		65	0.36
chr01	14160783	C	A		42	0.07		41	0.29		47	0.25
chr01	14161218	C	A		53	0.18		52	0.13		62	0.29
chr01	14162672	C	T		68	0.21		60	0.16		61	0.22
chr01	14163110	C	T		40	0.2		52	0.23		48	0.33
chr01	14165075	C	T		67	0.1		69	0.2		64	0.35
chr01	14166235	G	A		73	0.17		60	0.15		77	0.2
chr01	14166236	C	T		73	0.17		61	0.15		78	0.21
chr01	14166596	C	A		71	0.13		62	0.17		69	0.24
chr01	14170009	G	A		66	0.15		63	0.23		49	0.24
chr01	14170189	T	C		58	0.2		52	0.17		73	0.31
chr01	14170370	T	G		63	0.11		65	0.23		81	0.25
chr01	14171477	A	T		54	0.18		58	0.26		65	0.23
chr01	14185030	T	C		54	0.22		49	0.2		52	0.21
chr01	14210200	G	A		49	0.16		50	0.26		53	0.33
chr01	14210249	C	T		47	0.17		51	0.27		56	0.35
chr01	14210302	T	C		50	0.26		50	0.28		59	0.32
chr01	14213421	T	C		40	0.15		55	0.27		62	0.3
chr01	14224037	G	A		69	0.26		68	0.26		105	0.22
chr01	14246739	C	T		42	0.19		50	0.24		64	0.35
chr01	14246841	A	G		42	0.26		43	0.14		70	0.3
chr01	14249378	C	T		45	0.2		62	0.25		65	0.3
chr01	14311148	G	A		63	0.19		100	0.18		75	0.34
chr01	14314135	C	T		40	0.15		52	0.21		63	0.19
chr01	14316996	C	T		73	0.21		76	0.23		88	0.29
chr01	14330661	G	T		66	0.06		68	0.16		55	0.36
chr01	14331000	G	A		53	0.09		57	0.29		64	0.31
chr01	14331278	T	C		63	0.11		73	0.2		94	0.2
chr01	14331319	C	T		55	0.13		69	0.2		81	0.2
chr01	14333519	C	A		44	0.14		46	0.23		52	0.32
chr01	14342209	A	C		49	0.04		66	0.22		55	0.27
chr01	14343853	T	C		50	0.12		49	0.2		56	0.32
chr01	14346216	T	A		45	0.07		54	0.18		46	0.23
chr01	14348796	T	A		52	0.12		47	0.23		60	0.35
chr01	14361735	A	G		49	0.16		54	0.2		49	0.2
chr01	14363206	T	G		49	0.22		53	0.15		42	0.28
chr01	14371829	G	A		55	0.11		70	0.17		83	0.27
chr01	14371891	G	A		55	0.11		73	0.23		84	0.32
chr01	14371937	A	T		57	0.07		67	0.19		71	0.35
chr01	14395838	A	G		79	0.15		72	0.13		91	0.21
chr01	14395866	G	C		77	0.15		68	0.07		97	0.19
chr01	14396056	G	A		67	0.07		63	0.15		60	0.18
chr01	14402805	C	T		56	0.09		48	0.22		63	0.33
chr01	14405166	A	C		72	0.07		77	0.14		68	0.26
chr01	14409412	T	C		52	0.23		57	0.26		76	0.25
chr01	14409425	A	T		52	0.23		63	0.25		78	0.28
chr01	14410668	G	T		76	0.32		63	0.34		62	0.25
chr01	14411453	A	T		57	0.35		80	0.26		68	0.29
chr01	14417263	C	A		65	0.16		63	0.15		82	0.25
chr01	14428995	G	A		63	0.19		65	0.15		64	0.34
chr01	14430948	C	G		46	0.13		64	0.18		65	0.35
chr01	14430949	T	C		46	0.13		64	0.18		65	0.35
chr01	14432035	C	T		62	0.13		56	0.17		48	0.31
chr01	14432526	C	T		70	0.09		55	0.27		66	0.34
chr01	14432532	T	A		73	0.08		58	0.25		69	0.34
chr01	14472513	C	T		49	0.18		65	0.16		62	0.16
chr01	14476711	T	A		59	0.18		70	0.09		90	0.2
chr01	14480337	T	C		75	0.16		74	0.14		81	0.24
chr01	14495689	C	T		53	0.02		58	0.22		68	0.27
chr01	14495847	A	C		65	0.14		75	0.16		78	0.32
chr01	14499821	C	T		60	0.15		54	0.24		66	0.25
chr01	14509728	A	G		47	0.15		40	0.25		59	0.27
chr01	14514194	C	T		64	0.17		55	0.18		83	0.26
chr01	14519825	G	A		42	0.1		53	0.26		53	0.28
chr01	14525460	G	T		77	0.08		54	0.18		65	0.3
chr01	14527482	C	T		85	0.09		84	0.14		73	0.34
chr01	14532094	G	A		55	0.27		57	0.28		73	0.28
chr01	14532283	G	A		62	0.26		59	0.22		57	0.29
chr01	14532648	A	G		83	0.2		74	0.33		88	0.23
chr01	14532827	G	A		74	0.14		72	0.17		84	0.25
chr01	14535839	G	A		53	0.08		64	0.18		58	0.29
chr01	14538161	A	G		44	0.11		57	0.17		47	0.29
chr01	14540165	C	T		78	0.15		72	0.15		78	0.35
chr01	14544318	T	A		44	0.25		62	0.31		49	0.3
chr01	14544993	A	T		54	0.17		53	0.22		60	0.36
chr01	14546284	C	T		87	0.1		89	0.14		90	0.21
chr01	14546708	C	T		69	0.1		73	0.16		77	0.23
chr01	14547990	A	T		56	0.12		70	0.14		85	0.2
chr01	14552410	A	T		46	0.17		51	0.19		50	0.34
chr01	14555548	T	C		86	0.3		78	0.19		74	0.17
chr01	14628232	G	A		47	0.19		61	0.18		62	0.17
chr01	14649153	T	C		48	0.29		51	0.25		59	0.16
chr01	14658856	T	C		60	0.1		61	0.19		76	0.27
chr01	14658931	G	T		56	0.12		70	0.22		70	0.25
chr01	14660598	C	T		66	0.21		67	0.19		59	0.22
chr01	14663971	G	A		55	0.15		63	0.15		67	0.29
chr01	14663989	G	A		55	0.22		61	0.16		65	0.3
chr01	14669089	G	A		43	0.09		57	0.17		54	0.29
chr01	14672635	G	A		63	0.17		53	0.11		58	0.32
chr01	14674375	C	A		72	0.19		74	0.16		76	0.31
chr01	14674607	T	A		71	0.03		71	0.15		82	0.29
chr01	14675438	C	T		50	0.2		71	0.08		58	0.24
chr01	14676343	C	T		67	0.1		61	0.16		76	0.3
chr01	14676405	C	G		73	0.17		61	0.05		69	0.28
[truncated: 98,244 more rows]

## Sheet: Table S2
Table S2 Akemurasaki-specific simplex SNPs identified by the polyploid QTL-seq analysis of sweetpotato AN-segregating progeny.
Chromosome number	Base position	Reference base (P1)	Alternative base		High AN bulk			Low AN bulk			Akemurasaki (P2)
					Read count	SNP index		Read count	SNP index		Read count	SNP index
Chr01	20794	T	C		75	0.25		70	0.11		71	0.23
Chr01	79435	G	T		54	0.19		62	0.16		67	0.2
Chr01	99557	G	A		114	0.13		106	0.17		84	0.23
Chr01	101961	C	A		93	0.25		80	0.15		91	0.16
Chr01	105902	C	T		61	0.19		82	0.01		80	0.13
Chr01	123532	G	A		125	0.23		125	0.16		103	0.17
Chr01	170618	A	C		84	0.12		84	0.2		89	0.24
Chr01	187238	T	A		108	0.18		118	0.17		121	0.24
Chr01	216204	G	A		124	0.25		111	0.19		113	0.22
Chr01	324936	G	A		97	0.18		113	0.23		110	0.25
Chr01	540926	C	T		86	0.16		65	0.12		65	0.18
Chr01	543201	G	A		72	0.07		82	0.18		77	0.15
Chr01	562194	C	T		73	0.19		85	0.21		74	0.16
Chr01	650160	A	G		109	0.24		95	0.17		70	0.22
Chr01	674793	A	G		56	0.23		53	0.06		80	0.18
Chr01	699390	T	C		99	0.21		68	0.23		101	0.23
Chr01	770740	G	A		107	0.25		102	0.18		105	0.2
Chr01	784408	A	C		86	0.24		84	0.14		70	0.15
Chr01	823987	T	C		114	0.16		94	0.17		100	0.24
Chr01	824970	T	C		89	0.16		92	0.12		76	0.13
Chr01	832463	C	A		62	0.25		64	0.2		61	0.24
Chr01	847633	A	T		122	0.23		116	0.18		148	0.23
Chr01	961957	C	T		94	0.25		94	0.15		79	0.2
Chr01	1059932	G	T		68	0.16		72	0.13		71	0.19
Chr01	1117649	C	T		120	0.25		118	0.14		142	0.23
Chr01	1140682	G	A		88	0.21		75	0.15		71	0.22
Chr01	1193358	T	A		101	0.15		123	0.1		130	0.22
Chr01	1198155	C	T		109	0.19		120	0.13		107	0.17
Chr01	1232901	C	T		106	0.22		134	0.17		107	0.23
Chr01	1250904	C	T		66	0.06		63	0.15		72	0.16
Chr01	1296101	A	C		75	0.08		68	0.14		69	0.24
Chr01	1322816	G	C		100	0.17		93	0.23		81	0.25
Chr01	1368075	C	A		96	0.22		120	0.2		127	0.24
Chr01	1372879	A	G		116	0.24		111	0.19		102	0.25
Chr01	1383620	T	C		70	0.18		59	0.08		65	0.16
Chr01	1425047	G	A		111	0.14		120	0.24		111	0.21
Chr01	1429041	T	G		105	0.2		112	0.12		95	0.22
Chr01	1486655	T	C		87	0.15		89	0.22		87	0.24
Chr01	1487196	A	G		74	0.17		84	0.25		70	0.22
Chr01	1522712	T	C		52	0.21		64	0.2		75	0.14
Chr01	1608079	T	A		75	0.13		73	0.15		75	0.22
Chr01	1620668	A	G		93	0.25		86	0.22		83	0.18
Chr01	1625370	G	A		76	0.12		68	0.16		69	0.18
Chr01	1642012	G	A		73	0.23		76	0.18		68	0.17
Chr01	1649808	A	C		62	0.2		62	0.16		63	0.22
Chr01	1664852	C	T		73	0.04		76	0.19		84	0.22
Chr01	1676036	T	A		112	0.07		114	0.16		101	0.16
Chr01	1686904	T	G		56	0.19		55	0.16		69	0.21
Chr01	1754220	T	C		67	0.15		90	0.21		80	0.2
Chr01	1784788	T	C		57	0.24		55	0.13		64	0.17
Chr01	1808522	C	A		58	0.24		53	0.2		67	0.25
Chr01	1809614	A	G		73	0.18		75	0.17		68	0.19
Chr01	1839041	C	T		100	0.19		84	0.11		92	0.18
Chr01	1868851	T	A		79	0.06		76	0.18		76	0.18
Chr01	1870141	A	T		62	0.1		73	0.15		103	0.18
Chr01	1879413	A	C		65	0.2		78	0.23		62	0.22
Chr01	1881162	T	C		58	0.09		81	0.2		76	0.19
Chr01	1902043	G	A		83	0.08		76	0.14		88	0.25
Chr01	1941079	C	T		121	0.21		117	0.18		124	0.21
Chr01	1954341	C	A		56	0.23		53	0.22		62	0.25
Chr01	1958016	C	T		93	0.16		101	0.08		95	0.17
Chr01	1973239	G	A		88	0.17		106	0.14		97	0.23
Chr01	2008860	G	A		89	0.11		97	0.18		91	0.2
Chr01	2085962	G	A		111	0.2		112	0.25		110	0.23
Chr01	2091404	T	C		92	0.15		106	0.03		107	0.22
Chr01	2121526	A	G		83	0.06		81	0.14		67	0.19
Chr01	2121944	C	T		79	0.16		95	0.08		89	0.19
Chr01	2124276	T	C		85	0.15		104	0.15		92	0.21
Chr01	2185568	G	A		85	0.15		72	0.19		74	0.24
Chr01	2187118	T	C		76	0.15		64	0.12		82	0.12
Chr01	2187610	C	T		98	0.18		94	0.19		106	0.19
Chr01	2208972	C	T		94	0.19		102	0.13		79	0.17
Chr01	2307408	A	G		53	0.18		80	0.1		71	0.23
Chr01	2362323	C	T		55	0.21		54	0.09		67	0.16
Chr01	2428925	C	A		71	0.11		67	0.19		66	0.21
Chr01	2467427	C	T		87	0.19		66	0.11		91	0.19
Chr01	2469180	C	G		69	0.23		70	0.04		96	0.17
Chr01	2479396	G	T		100	0.2		119	0.08		84	0.19
Chr01	2483862	C	T		91	0.21		82	0.21		68	0.22
Chr01	2498657	C	A		124	0.22		91	0.25		82	0.21
Chr01	2516802	T	A		59	0.14		62	0.25		67	0.22
Chr01	2545235	C	A		78	0.21		70	0.11		66	0.25
Chr01	2545731	T	C		88	0.18		75	0.2		59	0.22
Chr01	2595168	C	T		66	0.22		53	0.06		57	0.22
Chr01	2603397	A	G		64	0.25		66	0.18		104	0.22
Chr01	2604002	C	T		94	0.15		80	0.05		88	0.18
Chr01	2727210	G	T		62	0.22		57	0.14		56	0.19
Chr01	2787742	T	C		102	0.17		104	0.18		96	0.25
Chr01	2788521	G	A		94	0.17		114	0.2		86	0.19
Chr01	2788522	C	G		95	0.16		114	0.2		86	0.19
Chr01	2789276	T	C		77	0.16		76	0.12		69	0.18
Chr01	2824456	A	G		86	0.24		90	0.11		78	0.17
Chr01	2839962	C	T		71	0.24		64	0.2		75	0.21
Chr01	2869312	A	C		89	0.12		63	0.17		73	0.17
Chr01	2870162	T	C		119	0.13		107	0.21		114	0.25
Chr01	2870580	A	C		77	0.09		98	0.22		59	0.25
Chr01	2871094	C	G		100	0.23		85	0.16		79	0.2
Chr01	2898036	C	T		50	0.22		77	0.23		80	0.2
Chr01	2914874	A	C		100	0.17		104	0.24		100	0.24
Chr01	2924052	G	A		101	0.19		89	0.15		87	0.17
Chr01	2960769	A	G		60	0.21		67	0.15		54	0.24
Chr01	3043300	T	C		100	0.08		108	0.2		98	0.22
Chr01	3053477	G	T		100	0.13		104	0.15		121	0.25
Chr01	3068574	G	A		80	0.11		76	0.15		79	0.24
Chr01	3078158	T	C		51	0.23		51	0.14		69	0.24
Chr01	3098184	C	T		96	0.23		105	0.25		78	0.16
Chr01	3130653	T	G		81	0.1		65	0.16		102	0.19
Chr01	3158446	C	T		114	0.18		120	0.09		119	0.18
Chr01	3158870	A	G		105	0.21		83	0.14		103	0.2
Chr01	3229567	A	T		51	0.25		63	0.24		72	0.19
Chr01	3284432	G	A		105	0.18		107	0.25		97	0.16
Chr01	3290898	T	A		80	0.22		68	0.12		89	0.22
Chr01	3290899	C	T		80	0.22		68	0.12		89	0.22
Chr01	3306513	T	A		127	0.22		111	0.15		98	0.19
Chr01	3307892	C	T		108	0.19		113	0.22		103	0.18
Chr01	3370281	A	G		97	0.21		69	0.24		81	0.23
Chr01	3434059	T	C		119	0.17		133	0.23		108	0.25
Chr01	3444764	A	T		105	0.18		101	0.22		92	0.14
Chr01	3482164	A	G		104	0.12		144	0.25		93	0.13
Chr01	3482275	T	C		120	0.13		134	0.22		105	0.17
Chr01	3506749	G	T		68	0.16		62	0.2		81	0.24
Chr01	3506768	G	A		71	0.17		66	0.22		86	0.23
Chr01	3509737	A	T		80	0.12		76	0.18		101	0.22
Chr01	3515163	G	T		65	0.24		54	0.19		82	0.2
Chr01	3548517	A	T		92	0.18		83	0.08		87	0.22
Chr01	3563991	G	T		68	0.2		97	0.15		93	0.24
Chr01	3567127	C	G		56	0.21		61	0.07		58	0.18
Chr01	3604653	A	C		124	0.2		109	0.17		116	0.18
Chr01	3606460	C	T		58	0.17		59	0.1		89	0.17
Chr01	3608312	C	T		96	0.23		69	0.23		68	0.23
Chr01	3609327	C	T		86	0.17		90	0.13		69	0.18
Chr01	3626492	G	C		84	0.25		82	0.16		73	0.21
Chr01	3648172	C	A		71	0.13		65	0.18		81	0.16
Chr01	3648176	A	C		70	0.11		64	0.17		82	0.15
Chr01	3649991	T	C		94	0.1		100	0.2		106	0.16
Chr01	3676853	G	A		111	0.14		119	0.23		115	0.2
Chr01	3755490	G	C		58	0.16		65	0.16		85	0.21
Chr01	3783365	A	C		70	0.22		65	0.17		67	0.17
Chr01	3855587	G	A		83	0.14		72	0.08		74	0.18
Chr01	3878721	A	G		63	0.15		74	0.08		69	0.24
Chr01	3922748	C	T		70	0.22		87	0.11		87	0.25
Chr01	3940343	T	G		69	0.12		85	0.2		70	0.21
Chr01	3996810	T	C		69	0.18		70	0.14		87	0.21
Chr01	4025232	A	G		332	0.09		344	0.1		306	0.1
Chr01	4046526	G	A		64	0.11		60	0.18		62	0.22
Chr01	4048410	G	A		70	0.17		54	0.2		73	0.13
Chr01	4073571	C	T		72	0.18		62	0.1		86	0.13
Chr01	4076029	C	G		62	0.16		70	0.23		75	0.17
Chr01	4121995	C	T		76	0.11		81	0.25		102	0.23
Chr01	4161361	C	G		51	0.19		58	0.14		63	0.2
Chr01	4236722	T	G		62	0.19		83	0.13		79	0.2
Chr01	4280007	A	T		58	0.17		66	0.18		61	0.24
Chr01	4287825	T	G		108	0.19		120	0.22		99	0.25
Chr01	4321507	C	T		58	0.25		55	0.15		51	0.23
Chr01	4322921	G	A		65	0.15		85	0.12		70	0.2
Chr01	4354534	C	T		54	0.22		60	0.12		86	0.23
Chr01	4354900	G	T		67	0.19		60	0.23		108	0.24
Chr01	4358620	T	G		50	0.08		53	0.24		74	0.16
Chr01	4363540	A	G		56	0.05		56	0.21		76	0.23
Chr01	4363551	G	A		60	0.21		54	0.07		82	0.24
Chr01	4365184	T	A		52	0.25		59	0.19		71	0.25
Chr01	4367233	T	C		65	0.16		70	0.11		108	0.21
Chr01	4384890	T	G		81	0.24		105	0.11		74	0.24
Chr01	4387182	A	G		73	0.21		90	0.16		95	0.22
Chr01	4387346	C	T		65	0.09		66	0.22		92	0.19
Chr01	4387589	G	T		79	0.2		93	0.22		73	0.23
Chr01	4420860	C	T		106	0.24		94	0.22		81	0.19
Chr01	4425097	C	T		71	0.14		73	0.21		117	0.22
Chr01	4461805	G	A		77	0.15		82	0.15		82	0.25
Chr01	4462124	G	A		81	0.16		87	0.17		79	0.16
Chr01	4463903	A	G		85	0.21		80	0.17		55	0.23
Chr01	4484589	C	T		83	0.14		94	0.06		90	0.24
Chr01	4496019	A	G		70	0.03		61	0.18		71	0.14
Chr01	4498201	C	multiple		62	0.16		80	0.25		87	0.17
Chr01	4498203	G	T		63	0.17		82	0.15		86	0.17
Chr01	4500134	A	T		112	0.21		107	0.13		79	0.16
Chr01	4511230	C	G		54	0.19		56	0.19		64	0.25
Chr01	4529487	T	C		89	0.21		93	0.09		68	0.17
Chr01	4549227	T	G		75	0.21		84	0.23		71	0.19
Chr01	4571668	A	T		88	0.18		86	0.07		83	0.16
Chr01	4588133	T	C		74	0.18		87	0.21		70	0.18
Chr01	4592475	T	C		116	0.14		112	0.25		115	0.17
Chr01	4593357	C	T		71	0.18		93	0.09		88	0.13
Chr01	4741507	G	T		113	0.25		95	0.22		108	0.25
Chr01	4960340	G	A		63	0.19		57	0.11		94	0.24
Chr01	4960346	C	A		68	0.22		58	0.12		92	0.21
Chr01	4960481	G	C		85	0.17		63	0.17		102	0.19
Chr01	4994280	G	A		55	0.2		55	0.04		84	0.22
Chr01	4994332	G	A		57	0.19		58	0.24		88	0.22
Chr01	4994763	T	C		76	0.18		69	0.1		104	0.19
Chr01	4995088	C	T		77	0.16		65	0.15		104	0.16
Chr01	4996351	T	G		80	0.23		70	0.13		101	0.15
Chr01	5030151	C	T		65	0.2		71	0.11		77	0.24
Chr01	5111349	C	A		100	0.21		99	0.16		96	0.22
Chr01	5133635	C	T		93	0.18		100	0.12		87	0.24
Chr01	5139373	C	T		120	0.07		102	0.18		122	0.22
Chr01	5142144	G	A		105	0.23		110	0.22		73	0.21
Chr01	5145725	C	T		76	0.12		69	0.18		85	0.21
Chr01	5158536	C	T		61	0.16		89	0.12		66	0.18
Chr01	5172091	G	A		56	0.04		56	0.17		72	0.19
Chr01	5173415	C	G		58	0.09		55	0.18		74	0.24
Chr01	5173812	C	T		57	0.05		53	0.2		70	0.14
Chr01	5173850	A	G		62	0.03		62	0.16		76	0.13
Chr01	5173864	T	C		64	0.16		58	0.2		76	0.22
Chr01	5188108	G	A		69	0.18		77	0.19		73	0.15
Chr01	5189465	C	A		58	0.22		64	0.17		74	0.18
Chr01	5215227	G	A		96	0.09		87	0.18		65	0.23
Chr01	5242858	C	T		60	0.16		58	0.03		80	0.22
Chr01	5249205	A	G		69	0.15		60	0.23		85	0.21
Chr01	5263275	C	T		63	0.17		59	0.16		57	0.21
Chr01	5271402	C	T		58	0.17		53	0.15		63	0.2
Chr01	5284244	C	T		81	0.1		76	0.15		55	0.18
Chr01	5347427	T	C		59	0.05		71	0.14		67	0.25
Chr01	5347591	G	C		50	0.16		59	0.23		73	0.23
Chr01	5353768	C	A		71	0.23		72	0.22		82	0.25
Chr01	5429567	A	G		93	0.22		83	0.2		98	0.2
Chr01	5498436	C	T		91	0.13		86	0.2		96	0.18
Chr01	5526090	A	G		112	0.18		94	0.17		108	0.15
Chr01	5548809	G	A		65	0.03		72	0.18		56	0.25
Chr01	5568205	G	C		112	0.18		120	0.11		123	0.19
Chr01	5576677	A	G		72	0.12		82	0.19		78	0.2
Chr01	5591134	A	C		65	0.15		61	0.21		60	0.25
Chr01	5591775	C	T		96	0.22		101	0.13		95	0.17
Chr01	5612415	A	G		61	0.05		51	0.23		88	0.25
Chr01	5743624	G	A		80	0.06		82	0.18		61	0.16
Chr01	5762820	A	T		81	0.2		91	0.09		74	0.22
Chr01	5771208	C	T		122	0.13		103	0.19		109	0.2
Chr01	5808914	G	C		63	0.15		73	0.16		74	0.16
Chr01	5826888	G	A		112	0.17		86	0.23		91	0.23
Chr01	5826902	T	A		104	0.14		88	0.2		95	0.25
Chr01	5827090	G	A		111	0.21		90	0.2		76	0.25
Chr01	5827119	C	T		117	0.18		91	0.16		74	0.2
Chr01	5828703	C	T		83	0.13		79	0.17		62	0.2
Chr01	5859744	A	G		74	0.25		66	0.18		54	0.2
Chr01	5859758	T	C		72	0.22		69	0.17		51	0.19
Chr01	6049217	G	A		99	0.14		89	0.17		83	0.22
Chr01	6070028	G	T		58	0.18		62	0.13		74	0.25
Chr01	6074497	A	G		96	0.2		95	0.15		69	0.2
Chr01	6144136	A	G		122	0.19		85	0.24		106	0.2
Chr01	6150748	T	A		132	0.19		129	0.24		112	0.16
Chr01	6175099	T	G		109	0.21		106	0.17		109	0.25
Chr01	6188232	T	C		108	0.16		91	0.21		88	0.17
Chr01	6236345	A	C		71	0.14		66	0.24		70	0.24
Chr01	6237456	T	C		83	0.17		72	0.25		62	0.2
Chr01	6296139	G	A		72	0.13		75	0.2		68	0.22
Chr01	6323749	A	T		78	0.19		79	0.23		69	0.2
Chr01	6353417	A	C		110	0.21		125	0.2		108	0.25
Chr01	6470824	T	C		106	0.17		123	0.15		114	0.17
Chr01	6571338	C	T		58	0.18		59	0.17		82	0.21
Chr01	6587424	C	T		52	0.19		59	0.12		82	0.14
Chr01	6753584	T	C		68	0.19		64	0.17		79	0.15
Chr01	6777545	A	G		59	0.22		56	0.16		59	0.16
Chr01	6801945	T	G		86	0.17		102	0.15		97	0.17
Chr01	6885585	T	A		92	0.16		81	0.21		95	0.16
Chr01	6916026	A	T		91	0.18		85	0.13		103	0.14
Chr01	6931105	C	T		96	0.21		131	0.06		83	0.14
Chr01	6989669	G	A		72	0.23		72	0.18		65	0.2
Chr01	7103575	T	A		87	0.16		97	0.1		79	0.16
Chr01	7103628	G	A		78	0.19		88	0.11		72	0.22
Chr01	7115425	C	A		62	0.2		66	0.12		69	0.18
Chr01	7237419	G	A		107	0.09		97	0.2		104	0.25
Chr01	7259589	C	A		57	0.21		71	0.14		70	0.25
Chr01	7302478	T	G		79	0.22		90	0.18		73	0.2
Chr01	7410206	G	A		118	0.19		105	0.12		118	0.24
Chr01	7416955	A	G		108	0.24		124	0.19		111	0.18
Chr01	7426743	G	A		72	0.19		82	0.12		85	0.22
Chr01	7453213	G	A		77	0.15		86	0.09		89	0.22
Chr01	7545131	A	C		60	0.21		74	0.2		63	0.17
Chr01	7547905	A	C		81	0.2		57	0.19		90	0.2
Chr01	7547916	C	T		81	0.2		58	0.2		88	0.2
Chr01	7548264	G	A		77	0.18		62	0.17		87	0.17
Chr01	7627530	C	T		77	0.2		80	0.14		78	0.24
Chr01	7649981	G	A		90	0.2		77	0.14		88	0.22
Chr01	7723587	G	T		51	0.16		53	0.22		67	0.19
Chr01	7762438	G	A		53	0.06		75	0.14		54	0.18
Chr01	7909963	C	T		79	0.15		83	0.1		92	0.2
Chr01	7965338	G	C		82	0.14		68	0.15		88	0.18
Chr01	7983093	C	T		77	0.1		92	0.16		75	0.21
Chr01	8069115	A	G		58	0.19		60	0.21		55	0.21
Chr01	8112537	A	G		69	0.23		80	0.14		80	0.25
Chr01	8206370	G	A		122	0.16		174	0.17		138	0.18
Chr01	8252609	C	T		130	0.17		137	0.1		172	0.17
Chr01	8266166	T	G		81	0.18		79	0.23		58	0.22
Chr01	8368198	T	G		117	0.21		101	0.19		109	0.19
Chr01	8368529	G	multiple		94	0.22		104	0.2		89	0.19
Chr01	8368564	T	C		99	0.21		84	0.21		81	0.22
Chr01	8398801	C	A		77	0.16		67	0.22		82	0.14
Chr01	8468790	C	T		113	0.14		91	0.19		93	0.23
Chr01	8475101	G	T		73	0.15		82	0.1		85	0.22
Chr01	8497374	G	T		84	0.14		92	0.11		84	0.2
Chr01	8501822	C	T		126	0.25		120	0.23		140	0.21
Chr01	8538141	G	multiple		76	0.13		63	0.08		66	0.18
Chr01	8591099	C	T		66	0.08		62	0.2		68	0.17
Chr01	8676259	T	G		69	0.14		80	0.16		80	0.18
Chr01	8697921	C	T		116	0.14		109	0.2		89	0.2
Chr01	8698073	C	T		64	0.25		52	0.19		62	0.24
Chr01	8717632	C	T		71	0.11		68	0.2		74	0.14
Chr01	8823255	A	G		86	0.22		81	0.19		65	0.21
Chr01	8828183	C	T		72	0.18		68	0.19		77	0.24
Chr01	8842051	C	T		99	0.23		102	0.24		92	0.21
Chr01	8864934	C	T		59	0.18		64	0.09		98	0.18
Chr01	8950128	A	C		66	0.24		77	0.09		59	0.25
Chr01	8974086	A	G		52	0.17		57	0.19		79	0.25
Chr01	9012389	A	C		51	0.24		58	0.22		77	0.23
Chr01	9050197	G	A		61	0.16		66	0.14		105	0.22
Chr01	9075079	C	T		99	0.15		108	0.18		121	0.25
Chr01	9110103	G	A		108	0.19		124	0.13		107	0.18
Chr01	9112472	C	G		104	0.12		80	0.17		82	0.24
Chr01	9112487	T	C		104	0.12		77	0.15		83	0.22
Chr01	9182397	G	T		60	0.2		53	0.19		59	0.18
Chr01	9194111	C	G		100	0.22		109	0.22		76	0.21
Chr01	9194134	C	T		103	0.19		106	0.21		74	0.22
Chr01	9199306	G	A		68	0.13		55	0.25		71	0.19
Chr01	9200026	A	T		118	0.17		83	0.2		87	0.21
Chr01	9279302	G	T		88	0.06		94	0.15		64	0.25
Chr01	9308881	T	A		264	0.19		277	0.12		299	0.22
Chr01	9408428	G	A		68	0.16		78	0.22		81	0.23
Chr01	9410142	A	T		62	0.19		84	0.18		51	0.23
Chr01	9418267	G	A		91	0.18		118	0.11		83	0.19
Chr01	9435866	A	G		60	0.07		52	0.21		58	0.18
Chr01	9437526	C	G		65	0.15		53	0.24		66	0.18
Chr01	9453123	G	A		103	0.21		100	0.2		94	0.14
Chr01	9454726	C	G		89	0.23		109	0.11		97	0.23
Chr01	9459806	G	A		111	0.14		113	0.19		98	0.17
Chr01	9540651	G	A		74	0.08		64	0.21		77	0.16
Chr01	9627135	G	A		80	0.17		68	0.23		50	0.2
Chr01	9676819	C	T		94	0.21		92	0.13		54	0.24
Chr01	9836416	G	A		65	0.24		62	0.15		75	0.21
Chr01	9924625	C	A		99	0.05		98	0.23		84	0.2
Chr01	9959906	T	G		75	0.18		86	0.16		101	0.23
Chr01	9970056	A	G		111	0.16		126	0.24		112	0.25
Chr01	9979588	G	A		80	0.18		80	0.15		75	0.16
Chr01	9985298	C	A		79	0.21		65	0.03		80	0.23
Chr01	10055828	T	A		81	0.12		60	0.18		79	0.15
Chr01	10056994	C	T		74	0.12		60	0.2		71	0.19
Chr01	10059927	G	T		76	0.19		90	0.11		68	0.23
Chr01	10218338	G	A		103	0.17		105	0.06		127	0.2
Chr01	10223238	C	A		107	0.18		113	0.12		101	0.22
Chr01	10235877	G	T		128	0.24		138	0.19		111	0.15
Chr01	10246828	C	A		100	0.18		92	0.12		69	0.2
Chr01	10293329	A	C		53	0.08		55	0.18		78	0.23
Chr01	10300258	C	T		92	0.21		73	0.14		61	0.19
Chr01	10301865	T	G		67	0.16		73	0.16		63	0.22
Chr01	10391816	C	T		82	0.25		73	0.25		105	0.2
Chr01	10399654	C	T		77	0.22		79	0.2		145	0.24
Chr01	10400819	A	G		71	0.23		62	0.11		120	0.25
Chr01	10404016	A	T		66	0.21		60	0.17		107	0.19
Chr01	10416223	C	T		83	0.15		93	0.19		102	0.24
Chr01	10440972	C	T		116	0.18		113	0.17		129	0.24
Chr01	10454246	C	T		99	0.16		107	0.17		140	0.24
Chr01	10458851	G	C		61	0.18		56	0.11		71	0.25
Chr01	10508223	C	T		64	0.23		56	0.05		75	0.22
Chr01	10530091	T	G		74	0.07		86	0.18		76	0.22
Chr01	10593134	A	C		108	0.12		119	0.21		125	0.2
Chr01	10608454	A	G		84	0.23		87	0.16		98	0.22
Chr01	10610035	G	multiple		59	0.18		82	0.18		86	0.23
Chr01	10703568	C	T		82	0.14		99	0.05		81	0.19
Chr01	10731377	G	A		96	0.18		118	0.08		115	0.17
Chr01	10742088	G	A		75	0.17		60	0.1		60	0.2
Chr01	10742541	C	T		69	0.14		81	0.09		87	0.17
Chr01	10742790	G	A		63	0.2		56	0.11		74	0.22
Chr01	10788887	C	T		93	0.15		75	0.14		113	0.22
Chr01	10791016	C	A		92	0.11		71	0.18		99	0.19
Chr01	10845411	G	A		101	0.2		123	0.09		119	0.19
Chr01	10850643	C	A		93	0.14		109	0.22		101	0.24
Chr01	10857906	C	T		72	0.07		67	0.16		59	0.23
Chr01	10948524	A	C		94	0.11		106	0.17		88	0.25
Chr01	10953547	T	C		72	0.07		81	0.16		74	0.18
Chr01	11002340	A	G		74	0.14		74	0.21		97	0.17
Chr01	11018955	G	A		67	0.19		63	0.23		75	0.2
Chr01	11036399	G	A		91	0.15		126	0.09		121	0.19
Chr01	11096309	G	T		86	0.09		68	0.17		125	0.19
Chr01	11109181	G	A		101	0.24		108	0.09		89	0.25
Chr01	11118215	G	A		84	0.05		79	0.15		71	0.23
Chr01	11149519	C	T		79	0.16		104	0.1		76	0.21
Chr01	11162851	C	G		100	0.14		92	0.18		104	0.25
Chr01	11175921	G	A		84	0.06		78	0.17		85	0.23
Chr01	11199580	C	T		58	0.17		54	0.19		68	0.22
Chr01	11212476	A	G		67	0.06		69	0.17		83	0.21
Chr01	11256524	C	T		66	0.18		79	0.16		63	0.25
Chr01	11259653	T	C		87	0.1		81	0.16		77	0.15
Chr01	11276014	T	G		60	0.15		96	0.21		73	0.21
Chr01	11289677	A	G		84	0.05		64	0.15		75	0.21
Chr01	11333245	G	A		65	0.08		71	0.19		91	0.2
Chr01	11345680	A	G		92	0.15		107	0.1		105	0.24
Chr01	11348680	G	A		63	0.2		58	0.09		70	0.22
Chr01	11381061	T	C		131	0.05		115	0.19		90	0.16
Chr01	11384192	G	A		131	0.18		134	0.2		123	0.19
Chr01	11419205	A	T		75	0.16		85	0.08		69	0.14
Chr01	11431717	C	A		70	0.2		54	0.2		56	0.19
Chr01	11471815	C	T		60	0.25		53	0.15		69	0.15
Chr01	11492534	G	A		117	0.12		83	0.07		140	0.14
Chr01	11536674	A	G		108	0.21		100	0.2		83	0.25
Chr01	11539229	C	T		102	0.21		107	0.21		99	0.24
Chr01	11539469	C	T		118	0.22		83	0.22		99	0.17
Chr01	11564310	G	T		89	0.16		75	0.08		85	0.17
Chr01	11686087	T	A		111	0.23		103	0.14		122	0.18
Chr01	11686352	G	A		103	0.17		80	0.13		56	0.25
Chr01	11703213	C	G		85	0.14		84	0.1		64	0.21
Chr01	12065990	A	G		71	0.15		69	0.07		87	0.18
Chr01	12066007	C	G		73	0.16		76	0.08		91	0.2
Chr01	12125875	A	G		111	0.21		81	0.12		85	0.25
Chr01	12126629	C	T		54	0.18		70	0.11		53	0.22
Chr01	12132822	G	C		124	0.15		108	0.19		124	0.24
Chr01	12238177	A	G		114	0.22		130	0.23		117	0.22
Chr01	12299671	C	T		84	0.21		87	0.21		55	0.2
Chr01	12365363	C	G		67	0.22		53	0.22		66	0.21
Chr01	12381998	A	G		101	0.15		112	0.12		107	0.21
Chr01	12391530	T	G		64	0.25		63	0.25		59	0.2
Chr01	12522571	T	G		70	0.17		84	0.14		63	0.2
Chr01	12569766	C	A		88	0.19		74	0.09		90	0.21
Chr01	12569822	G	T		89	0.12		71	0.14		90	0.21
Chr01	12570489	A	G		76	0.13		56	0.19		59	0.18
Chr01	12576065	G	A		72	0.15		78	0.06		69	0.18
Chr01	12576314	C	T		113	0.16		89	0.15		106	0.17
Chr01	12855903	G	A		61	0.18		53	0.11		72	0.2
Chr01	12857047	C	T		84	0.1		72	0.15		85	0.23
Chr01	12869809	T	G		72	0.15		67	0.17		81	0.17
Chr01	12894675	G	A		75	0.13		68	0.16		66	0.22
Chr01	12922525	A	T		104	0.15		125	0.06		104	0.16
Chr01	12930199	A	G		77	0.2		61	0.2		78	0.24
Chr01	12933097	C	T		104	0.13		90	0.18		104	0.17
Chr01	13155027	C	T		72	0.19		75	0.05		97	0.2
Chr01	13204814	C	T		55	0.23		50	0.2		54	0.2
Chr01	13254827	G	A		63	0.24		57	0.24		56	0.25
Chr01	13279113	G	A		94	0.2		114	0.11		88	0.17
Chr01	13326209	A	G		80	0.11		69	0.2		82	0.19
Chr01	13465962	A	G		94	0.15		94	0.04		111	0.17
Chr01	13494692	C	T		85	0.2		85	0.06		106	0.19
Chr01	13496590	G	T		68	0.15		72	0.19		88	0.25
Chr01	13524665	G	A		102	0.22		105	0.22		78	0.21
Chr01	13567261	C	multiple		51	0.14		69	0.17		80	0.17
Chr01	13587429	C	T		67	0.12		50	0.24		94	0.17
Chr01	13595654	A	C		64	0.18		85	0.08		111	0.2
Chr01	13595712	G	A		62	0.13		75	0.17		101	0.21
Chr01	13619449	C	A		74	0.14		85	0.12		92	0.2
Chr01	13620897	G	T		123	0.21		110	0.21		117	0.18
Chr01	13642540	A	T		60	0.2		65	0.16		99	0.17
Chr01	13643188	C	T		57	0.19		55	0.18		89	0.23
Chr01	13643544	C	T		58	0.17		71	0.19		77	0.25
Chr01	13645319	G	A		54	0.18		62	0.18		76	0.15
Chr01	13650886	G	A		76	0.12		75	0.18		123	0.17
Chr01	13651454	G	T		66	0.25		77	0.14		101	0.18
Chr01	13661196	G	T		100	0.17		128	0.24		121	0.23
Chr01	13664277	G	A		94	0.18		71	0.06		107	0.19
Chr01	13668277	T	C		108	0.14		94	0.25		102	0.22
Chr01	13708675	A	G		74	0.22		63	0.14		76	0.25
Chr01	13722544	G	T		50	0.2		59	0.1		56	0.19
Chr01	13727156	C	T		74	0.25		78	0.15		98	0.23
Chr01	13727479	C	G		74	0.11		72	0.15		87	0.21
Chr01	13729398	C	T		67	0.2		89	0.21		66	0.22
Chr01	13760176	G	A		73	0.14		81	0.23		98	0.17
Chr01	13765359	C	T		115	0.24		135	0.16		122	0.22
Chr01	13765520	C	A		108	0.09		111	0.17		124	0.18
Chr01	13794681	A	G		82	0.19		76	0.11		71	0.18
Chr01	13808770	G	T		104	0.1		96	0.13		132	0.17
Chr01	13812582	A	G		88	0.17		69	0.17		115	0.23
Chr01	13812814	C	T		80	0.22		82	0.16		110	0.21
Chr01	13821579	C	A		138	0.15		142	0.12		120	0.16
Chr01	13822122	C	T		116	0.2		137	0.13		120	0.25
Chr01	13833041	G	A		85	0.15		76	0.22		75	0.25
Chr01	13939667	C	T		85	0.2		83	0.2		114	0.24
Chr01	14041555	T	A		85	0.2		86	0.19		70	0.25
Chr01	14055255	A	G		101	0.19		111	0.24		105	0.2
Chr01	14056041	T	G		95	0.02		99	0.18		98	0.15
Chr01	14208989	C	T		95	0.25		81	0.24		78	0.24
Chr01	14307042	C	A		57	0.04		71	0.18		71	0.18
Chr01	14431948	C	A		116	0.17		98	0.18		117	0.24
Chr01	14435535	G	C		91	0.19		101	0.12		102	0.16
Chr01	14442132	C	T		90	0.08		93	0.17		88	0.19
Chr01	14442476	G	A		64	0.16		74	0.2		52	0.23
Chr01	14501481	G	A		132	0.2		114	0.18		125	0.18
Chr01	14546194	T	C		104	0.17		108	0.13		101	0.22
Chr01	14606616	C	T		74	0.2		89	0.16		79	0.22
Chr01	14608587	A	G		80	0.17		93	0.09		74	0.25
Chr01	14613150	G	A		93	0.19		104	0.24		122	0.18
Chr01	14613241	G	A		71	0.22		81	0.14		79	0.22
Chr01	14621650	C	T		84	0.15		80	0.1		74	0.17
Chr01	14632463	C	T		97	0.19		94	0.17		82	0.19
Chr01	14632913	G	A		82	0.24		61	0.13		62	0.22
Chr01	14637826	G	T		84	0.17		92	0.16		117	0.17
Chr01	14637834	T	G		84	0.17		93	0.15		116	0.19
Chr01	14638437	A	T		71	0.19		75	0.15		92	0.17
Chr01	14639423	A	T		65	0.15		67	0.1		109	0.17
Chr01	14639424	A	G		65	0.15		65	0.09		109	0.17
Chr01	14739596	C	T		103	0.13		93	0.2		70	0.24
Chr01	14952053	C	T		86	0.08		88	0.17		81	0.22
Chr01	14952338	C	T		73	0.08		72	0.13		75	0.18
Chr01	14952554	T	C		81	0.14		73	0.2		95	0.2
Chr01	14956410	A	T		52	0.21		56	0.12		76	0.19
Chr01	14959545	T	C		76	0.21		67	0.13		89	0.2
Chr01	14964687	A	C		61	0.22		64	0.11		97	0.23
Chr01	15005852	G	T		61	0.18		62	0.08		55	0.25
Chr01	15038263	C	T		60	0.08		54	0.18		79	0.24
Chr01	15082354	G	A		57	0.22		65	0.09		70	0.21
Chr01	15097116	G	A		66	0.17		61	0.18		64	0.18
Chr01	15102909	C	A		114	0.2		95	0.23		113	0.21
Chr01	15106555	G	T		69	0.2		73	0.17		51	0.25
Chr01	15145193	T	C		72	0.18		67	0.1		65	0.2
Chr01	15175738	T	A		73	0.2		74	0.07		68	0.19
Chr01	15192984	G	A		92	0.12		74	0.21		117	0.2
Chr01	15215536	A	G		85	0.16		80	0.15		94	0.23
Chr01	15248444	A	T		77	0.08		82	0.21		67	0.22
Chr01	15271556	G	T		75	0.23		89	0.19		71	0.21
Chr01	15289845	C	T		77	0.17		65	0.18		57	0.21
Chr01	15307929	A	G		95	0.18		92	0.12		65	0.2
Chr01	15351160	T	C		78	0.17		90	0.12		85	0.17
Chr01	15498946	C	T		81	0.18		74	0.03		85	0.15
Chr01	15498964	C	T		90	0.1		79	0.21		85	0.15
Chr01	15544419	G	T		128	0.12		117	0.19		106	0.21
Chr01	15548448	T	G		123	0.25		94	0.2		105	0.24
Chr01	15726713	G	A		80	0.15		90	0.12		72	0.22
Chr01	15760091	A	T		71	0.18		61	0.11		74	0.22
Chr01	15773968	G	A		75	0.16		86	0.09		93	0.25
Chr01	15802960	G	A		65	0.2		73	0.15		67	0.19
Chr01	15816217	G	A		104	0.21		105	0.12		107	0.23
Chr01	15833843	C	T		107	0.18		93	0.14		84	0.17
Chr01	15859552	T	C		80	0.14		78	0.19		89	0.17
Chr01	15916062	C	A		78	0.16		83	0.16		103	0.23
Chr01	15916312	C	A		85	0.06		58	0.18		70	0.24
Chr01	15926689	G	C		59	0.22		52	0.21		67	0.2
Chr01	15930521	C	A		69	0.1		69	0.17		66	0.22
Chr01	15992103	T	C		107	0.21		113	0.18		129	0.17
Chr01	16008625	G	C		98	0.2		91	0.21		92	0.2
Chr01	16020872	C	A		103	0.15		125	0.13		91	0.23
Chr01	16069214	T	C		65	0.2		63	0.06		70	0.22
Chr01	16092541	C	A		84	0.15		90	0.11		118	0.16
Chr01	16101075	G	A		77	0.18		71	0.16		78	0.24
Chr01	16143044	T	C		95	0.11		108	0.21		124	0.19
Chr01	16143887	G	A		105	0.21		97	0.16		92	0.15
Chr01	16154892	A	C		60	0.16		55	0.13		95	0.16
Chr01	16161347	G	A		77	0.17		72	0.16		72	0.18
Chr01	16161370	G	A		78	0.19		72	0.15		69	0.17
Chr01	16161500	C	T		85	0.18		61	0.1		72	0.23
Chr01	16206285	A	T		74	0.12		66	0.19		93	0.24
Chr01	16206383	C	T		58	0.16		65	0.15		75	0.24
Chr01	16229714	T	C		53	0.2		64	0.23		80	0.22
Chr01	16245662	T	C		82	0.18		83	0.11		72	0.18
Chr01	16251956	C	T		97	0.13		107	0.16		107	0.15
Chr01	16260077	G	A		72	0.16		54	0.13		76	0.15
Chr01	16303975	A	G		72	0.16		52	0.21		54	0.22
Chr01	16307702	T	C		108	0.25		85	0.16		98	0.2
Chr01	16347441	G	T		73	0.15		61	0.24		86	0.2
Chr01	16443578	A	G		88	0.12		66	0.15		62	0.22
Chr01	16464716	A	G		82	0.23		78	0.24		64	0.23
Chr01	16514414	G	A		61	0.16		64	0.14		51	0.25
Chr01	16521342	T	G		123	0.21		112	0.2		83	0.12
Chr01	16546229	G	A		69	0.15		58	0.19		56	0.17
Chr01	16546351	G	A		78	0.1		78	0.15		73	0.19
Chr01	16643096	G	A		109	0.22		124	0.2		132	0.19
Chr01	16654534	G	A		102	0.23		78	0.12		100	0.15
Chr01	16678135	C	T		62	0.22		64	0.11		60	0.16
Chr01	16726910	A	T		79	0.17		67	0.23		74	0.16
Chr01	16856931	T	A		80	0.15		72	0.17		79	0.21
Chr01	16869571	G	T		92	0.07		71	0.16		103	0.18
Chr01	17153554	C	G		65	0.12		66	0.18		77	0.14
Chr01	17214763	G	C		76	0.16		86	0.18		95	0.18
Chr01	17216096	A	C		105	0.18		129	0.22		109	0.23
Chr01	17220313	G	A		82	0.2		68	0.16		93	0.2
Chr01	17244989	C	T		63	0.24		77	0.19		79	0.2
Chr01	17268296	G	T		67	0.16		85	0.2		82	0.17
Chr01	17270512	G	A		51	0.1		66	0.19		72	0.18
Chr01	17298637	T	G		111	0.2		118	0.2		111	0.2
Chr01	17321749	A	G		75	0.14		77	0.09		80	0.16
Chr01	17394425	C	A		66	0.16		63	0.17		93	0.21
Chr01	17409169	G	A		84	0.23		78	0.17		113	0.21
Chr01	17412946	C	A		82	0.18		72	0.11		63	0.23
Chr01	17433024	A	G		99	0.12		73	0.17		92	0.16
Chr01	17443082	C	A		52	0.21		63	0.17		50	0.24
Chr01	17467107	G	A		58	0.25		75	0.17		68	0.25
Chr01	17547227	G	C		71	0.21		82	0.1		67	0.22
Chr01	17559340	T	C		60	0.12		54	0.2		67	0.22
Chr01	17685362	A	T		65	0.09		78	0.17		62	0.25
Chr01	17697421	G	C		73	0.17		67	0.1		77	0.22
Chr01	17699310	T	G		91	0.03		80	0.15		68	0.16
Chr01	17723825	G	C		102	0.15		140	0.22		123	0.18
Chr01	17823453	C	T		118	0.19		117	0.21		114	0.18
Chr01	17831336	G	A		67	0.21		63	0.15		59	0.18
Chr01	17835970	C	T		58	0.22		58	0.21		57	0.21
Chr01	17943808	C	T		84	0.17		77	0.25		97	0.13
Chr01	17949147	C	A		75	0.22		58	0.14		82	0.2
Chr01	17954668	A	G		98	0.15		90	0.16		92	0.23
Chr01	17956280	A	T		119	0.17		104	0.12		127	0.18
Chr01	17970856	T	G		93	0.11		88	0.19		99	0.25
Chr01	17995989	C	A		80	0.18		84	0.11		89	0.21
Chr01	17996712	G	A		78	0.13		81	0.18		104	0.15
Chr01	18012292	T	C		79	0.21		69	0.13		106	0.16
Chr01	18019579	C	T		70	0.18		78	0.17		74	0.17
Chr01	18102055	T	A		112	0.12		83	0.21		109	0.17
Chr01	18209544	T	C		177	0.15		203	0.11		178	0.25
Chr01	18209553	C	G		190	0.15		211	0.09		186	0.22
Chr01	18241801	T	A		88	0.18		96	0.21		93	0.25
Chr01	18271400	G	A		73	0.16		80	0.18		88	0.15
Chr01	18280736	C	A		119	0.17		75	0.18		100	0.23
Chr01	18309142	A	G		123	0.2		126	0.24		116	0.25
Chr01	18312885	G	A		82	0.16		88	0.18		68	0.25
Chr01	18326735	G	T		130	0.16		108	0.19		103	0.19
Chr01	18369716	T	A		82	0.22		76	0.25		61	0.22
Chr01	18630391	A	T		68	0.14		79	0.16		52	0.25
Chr01	18631231	G	A		83	0.25		93	0.17		92	0.21
Chr01	18700541	T	C		86	0.08		74	0.16		87	0.13
Chr01	18701983	C	G		91	0.17		92	0.04		75	0.16
Chr01	18771266	C	A		52	0.04		62	0.19		84	0.22
Chr01	18818466	G	A		101	0.22		123	0.19		116	0.17
Chr01	18855633	A	G		58	0.17		52	0.17		58	0.17
Chr01	18866226	G	T		82	0.17		73	0.07		102	0.17
Chr01	18928247	G	A		81	0.23		92	0.16		89	0.22
Chr01	18937828	T	C		127	0.21		106	0.2		100	0.24
Chr01	18950432	A	G		83	0.17		86	0.22		95	0.18
Chr01	18952176	C	T		95	0.17		97	0.22		113	0.24
Chr01	19006728	T	A		80	0.14		79	0.2		59	0.23
Chr01	19026597	G	T		84	0.21		91	0.23		75	0.2
Chr01	19028575	C	T		96	0.17		94	0.12		98	0.21
Chr01	19043509	C	T		85	0.14		103	0.1		83	0.19
Chr01	19067473	G	A		106	0.25		104	0.16		92	0.2
Chr01	19069558	C	T		50	0.12		62	0.16		62	0.25
Chr01	19089540	C	T		68	0.23		85	0.12		57	0.24
Chr01	19125483	C	A		96	0.23		99	0.18		116	0.2
Chr01	19137897	G	A		83	0.12		70	0.21		59	0.23
Chr01	19142393	A	C		70	0.21		58	0.03		76	0.18
Chr01	19190669	C	T		96	0.16		107	0.07		97	0.18
Chr01	19203990	G	A		111	0.18		117	0.11		109	0.23
Chr01	19211749	G	C		155	0.22		131	0.22		129	0.25
Chr01	19223472	G	T		113	0.12		102	0.17		102	0.23
Chr01	19229163	A	G		84	0.21		96	0.21		92	0.25
Chr01	19245844	A	G		103	0.22		130	0.15		118	0.2
Chr01	19376252	T	G		60	0.2		61	0.11		66	0.21
Chr01	19385690	G	A		59	0.16		75	0.17		85	0.25
Chr01	19393390	C	T		50	0.2		62	0.16		61	0.22
Chr01	19488917	T	A		119	0.14		86	0.15		82	0.21
Chr01	19599270	G	C		60	0.21		50	0.2		61	0.21
Chr01	19633817	A	G		111	0.19		93	0.15		91	0.17
Chr01	19633910	G	T		103	0.2		96	0.17		78	0.23
Chr01	19636349	C	T		92	0.21		65	0.09		79	0.22
Chr01	19662196	C	T		76	0.17		57	0.24		79	0.15
Chr01	19680239	G	C		82	0.21		84	0.08		72	0.15
Chr01	19709579	A	T		79	0.18		73	0.11		99	0.17
Chr01	19719765	A	G		86	0.12		75	0.2		63	0.19
Chr01	19782074	G	T		95	0.2		126	0.22		113	0.22
Chr01	19791216	C	A		103	0.17		115	0.2		88	0.18
Chr01	19793871	T	C		118	0.14		98	0.22		93	0.16
Chr01	19853422	G	T		103	0.22		104	0.19		91	0.24
Chr01	19853445	G	A		96	0.17		104	0.12		85	0.16
Chr01	19856095	C	A		78	0.24		86	0.24		79	0.25
Chr01	19857978	C	A		114	0.17		89	0.22		116	0.24
Chr01	19875706	C	T		53	0.13		57	0.22		59	0.22
Chr01	19877821	C	T		114	0.12		106	0.21		81	0.18
Chr01	19883388	G	T		81	0.17		90	0.1		62	0.2
Chr01	19886708	T	A		101	0.22		96	0.09		90	0.22
Chr01	19901842	T	A		62	0.2		92	0.16		85	0.17
Chr01	19911201	G	A		97	0.14		121	0.24		122	0.16
Chr01	19913149	T	A		79	0.19		95	0.15		89	0.15
Chr01	19919609	G	A		54	0.25		75	0.08		77	0.25
Chr01	19932652	A	G		88	0.22		102	0.12		83	0.22
Chr01	19932743	G	C		116	0.2		107	0.15		89	0.21
Chr01	19948505	G	A		55	0.22		66	0.21		59	0.16
Chr01	20020124	G	T		69	0.09		68	0.22		70	0.2
Chr01	20027913	G	A		76	0.14		68	0.23		62	0.17
Chr01	20049990	G	A		65	0.18		56	0.12		62	0.24
Chr01	20109951	C	G		66	0.21		70	0.2		54	0.25
Chr01	20111957	T	A		93	0.18		82	0.23		79	0.22
Chr01	20119156	T	G		133	0.12		114	0.16		128	0.21
Chr01	20130953	T	C		82	0.24		105	0.19		123	0.18
Chr01	20150139	C	T		123	0.22		138	0.15		107	0.17
Chr01	20153302	T	C		103	0.09		98	0.18		107	0.22
Chr01	20154587	C	T		103	0.21		95	0.07		98	0.15
Chr01	20200684	C	T		105	0.23		80	0.23		77	0.18
Chr01	20245547	C	T		63	0.06		59	0.2		79	0.2
Chr01	20254030	C	T		103	0.24		89	0.19		107	0.17
Chr01	20260895	A	T		105	0.19		115	0.1		115	0.22
Chr01	20261124	G	A		136	0.25		133	0.1		108	0.18
Chr01	20264880	A	G		88	0.19		87	0.09		90	0.16
Chr01	20339198	G	A		122	0.16		108	0.2		121	0.19
Chr01	20345686	G	A		67	0.17		74	0.09		64	0.17
Chr01	20360100	C	T		82	0.18		98	0.12		75	0.21
Chr01	20360716	G	T		103	0.25		112	0.12		105	0.18
Chr01	20366102	A	T		84	0.2		101	0.2		112	0.25
Chr01	20413141	G	T		64	0.18		66	0.15		63	0.17
Chr01	20421791	G	C		67	0.2		68	0.18		63	0.2
Chr01	20423570	A	G		104	0.16		113	0.19		65	0.23
Chr01	20483615	C	T		98	0.18		90	0.18		101	0.18
Chr01	20508198	T	A		105	0.17		66	0.15		83	0.22
Chr01	20512627	G	C		64	0.16		63	0.17		73	0.16
Chr01	20535172	A	T		83	0.16		94	0.17		72	0.2
Chr01	20569395	C	T		114	0.23		112	0.15		101	0.19
Chr01	20608099	T	C		113	0.2		125	0.15		110	0.23
Chr01	20615201	G	A		87	0.25		92	0.23		84	0.22
Chr01	20615309	G	T		83	0.24		94	0.24		83	0.22
Chr01	20733770	A	C		91	0.21		86	0.13		105	0.2
Chr01	20751242	A	G		116	0.14		113	0.18		88	0.2
Chr01	20829476	G	A		58	0.17		51	0.19		55	0.21
Chr01	20901791	C	T		71	0.1		56	0.19		53	0.2
Chr01	20901887	T	A		85	0.12		75	0.18		75	0.13
Chr01	20909891	C	T		60	0.18		59	0.18		86	0.22
Chr01	20918336	G	A		77	0.15		78	0.12		86	0.19
Chr01	20920358	T	G		73	0.23		67	0.13		67	0.23
Chr01	20920604	T	C		61	0.18		64	0.21		90	0.24
Chr01	20921958	A	C		60	0.15		68	0.17		59	0.25
Chr01	20937150	C	T		67	0.16		86	0.16		104	0.21
Chr01	20956295	A	G		72	0.17		59	0.22		71	0.22
Chr01	20987912	T	C		114	0.13		118	0.21		114	0.18
Chr01	21000188	C	T		87	0.17		85	0.2		66	0.15
Chr01	21059791	G	C		69	0.24		70	0.14		77	0.19
Chr01	21099983	G	T		112	0.13		103	0.21		94	0.21
Chr01	21107106	G	A		98	0.18		106	0.23		100	0.2
Chr01	21161635	C	T		57	0.09		62	0.17		62	0.24
Chr01	21194097	C	T		68	0.2		53	0.25		75	0.25
Chr01	21196821	A	G		65	0.11		79	0.16		88	0.18
Chr01	21210811	C	T		112	0.2		99	0.18		92	0.19
Chr01	21251034	G	T		53	0.11		61	0.18		73	0.21
Chr01	21263414	T	multiple		70	0.18		59	0.19		69	0.14
Chr01	21277949	C	A		78	0.24		70	0.19		89	0.24
Chr01	21309576	C	G		77	0.2		61	0.2		61	0.22
Chr01	21309577	T	C		77	0.2		62	0.21		62	0.22
Chr01	21312166	T	A		66	0.16		52	0.19		58	0.24
Chr01	21325469	G	C		79	0.15		77	0.2		92	0.23
Chr01	21326210	T	G		106	0.2		80	0.21		116	0.25
Chr01	21405936	T	G		84	0.19		101	0.16		92	0.2
Chr01	21406116	G	A		113	0.18		115	0.18		101	0.18
Chr01	21407746	G	A		102	0.21		107	0.25		78	0.23
Chr01	21410684	C	G		68	0.17		75	0.05		83	0.24
Chr01	21424352	C	T		96	0.12		92	0.17		106	0.17
Chr01	21581564	G	A		65	0.14		56	0.25		58	0.24
Chr01	21647815	T	C		66	0.19		76	0.11		81	0.14
Chr01	21759671	A	G		92	0.13		79	0.13		73	0.24
Chr01	21849695	G	A		79	0.18		73	0.17		95	0.22
Chr01	21850423	T	G		67	0.06		62	0.16		72	0.2
Chr01	21857762	T	C		109	0.06		108	0.21		96	0.15
Chr01	21877608	C	T		81	0.09		94	0.2		86	0.24
Chr01	21929787	A	C		119	0.25		114	0.23		112	0.24
Chr01	21932335	C	G		85	0.21		85	0.12		96	0.2
Chr01	21981066	T	C		116	0.22		114	0.19		124	0.2
Chr01	21982372	G	A		81	0.19		110	0.23		94	0.21
Chr01	22003152	G	C		57	0.21		67	0.1		72	0.22
Chr01	22030385	T	A		66	0.22		55	0.18		68	0.2
Chr01	22054244	T	A		77	0.22		80	0.05		86	0.2
Chr01	22058206	A	C		69	0.13		84	0.16		86	0.25
Chr01	22072221	C	A		104	0.19		115	0.23		97	0.19
Chr01	22094478	C	T		104	0.17		100	0.11		105	0.15
Chr01	22101850	A	G		106	0.17		104	0.25		91	0.19
Chr01	22142600	C	T		84	0.2		99	0.2		136	0.25
Chr01	22167657	A	G		76	0.21		81	0.2		101	0.24
Chr01	22202494	A	T		130	0.11		99	0.18		106	0.19
Chr01	22217118	A	G		80	0.2		53	0.2		68	0.17
Chr01	22217534	C	A		69	0.07		59	0.18		62	0.25
Chr01	22217629	G	A		73	0.15		77	0.18		87	0.14
Chr01	22218141	C	T		73	0.17		73	0.15		84	0.2
Chr01	22274139	T	C		136	0.2		125	0.22		106	0.25
Chr01	22284352	T	G		67	0.14		72	0.15		76	0.25
Chr01	22296897	G	T		97	0.19		130	0.11		126	0.2
Chr01	22323759	A	T		113	0.14		90	0.2		110	0.2
Chr01	22323779	C	A		104	0.2		89	0.2		103	0.2
Chr01	22345311	G	T		79	0.16		74	0.08		88	0.19
Chr01	22348326	A	G		60	0.18		64	0.08		83	0.16
Chr01	22348493	G	T		72	0.25		76	0.21		85	0.2
Chr01	22348573	G	A		71	0.23		67	0.19		80	0.22
Chr01	22412817	G	A		57	0.23		55	0.18		56	0.21
Chr01	22424808	A	C		50	0.24		60	0.18		52	0.21
Chr01	22428628	T	G		60	0.23		55	0.2		63	0.2
Chr01	22509221	C	T		121	0.19		99	0.19		108	0.19
Chr01	22533247	A	C		89	0.22		82	0.13		68	0.22
Chr01	22556085	C	A		81	0.18		74	0.15		76	0.25
Chr01	22567107	T	G		60	0.16		76	0.12		94	0.21
Chr01	22574290	G	T		98	0.16		105	0.2		105	0.18
Chr01	22596718	C	T		87	0.17		103	0.2		83	0.22
Chr01	22614789	C	A		81	0.19		70	0.21		72	0.16
Chr01	22615182	G	A		85	0.17		82	0.21		78	0.21
Chr01	22616707	G	A		94	0.06		109	0.15		106	0.17
Chr01	22635850	C	T		112	0.14		107	0.23		84	0.21
Chr01	22646623	T	C		91	0.15		102	0.14		104	0.17
Chr01	22684583	A	G		78	0.24		71	0.18		73	0.17
Chr01	22684587	T	C		75	0.24		69	0.17		70	0.15
Chr01	22726577	C	G		63	0.15		73	0.1		51	0.23
Chr01	22760349	A	G		81	0.18		82	0.07		73	0.2
Chr01	22760783	A	G		92	0.17		83	0.14		71	0.19
Chr01	22776338	G	A		70	0.17		59	0.25		74	0.2
Chr01	22819405	C	A		89	0.23		94	0.09		100	0.2
Chr01	22844647	A	T		110	0.19		98	0.11		117	0.17
Chr01	22846335	G	T		63	0.13		59	0.2		59	0.16
Chr01	22855660	A	G		77	0.16		106	0.17		90	0.21
Chr01	22857129	C	T		67	0.2		66	0.24		67	0.2
Chr01	22874321	C	T		71	0.21		78	0.18		63	0.23
Chr01	22883323	C	T		98	0.15		100	0.22		89	0.14
Chr01	22918331	C	A		107	0.2		91	0.15		90	0.15
Chr01	22919419	G	A		75	0.16		60	0.2		67	0.16
Chr01	22932873	C	A		75	0.24		74	0.16		62	0.22
Chr01	22933257	C	G		79	0.15		82	0.06		71	0.18
Chr01	22938453	G	A		107	0.19		112	0.2		66	0.21
Chr01	22941754	G	A		93	0.17		96	0.17		95	0.15
Chr01	22993764	A	G		107	0.15		96	0.2		101	0.24
Chr01	23012884	G	C		55	0.13		68	0.22		65	0.2
Chr01	23012888	G	A		53	0.13		69	0.2		61	0.21
Chr01	23026785	A	G		94	0.1		100	0.21		104	0.22
Chr01	23039285	G	C		80	0.23		81	0.23		72	0.23
Chr01	23043033	G	A		88	0.19		78	0.08		78	0.17
Chr01	23055016	C	G		103	0.19		99	0.2		117	0.25
Chr01	23055022	T	C		102	0.24		99	0.18		120	0.25
Chr01	23072444	C	T		69	0.18		102	0.24		86	0.19
Chr01	23073959	T	C		77	0.18		78	0.08		90	0.15
Chr01	23078066	C	T		77	0.22		75	0.05		70	0.21
Chr01	23092504	G	A		90	0.15		104	0.06		97	0.15
Chr01	23116498	T	G		100	0.25		103	0.25		147	0.22
Chr01	23125409	T	C		112	0.19		146	0.18		109	0.15
Chr01	23193642	A	C		57	0.17		65	0.22		64	0.2
Chr01	23200635	T	A		83	0.2		102	0.17		92	0.23
Chr01	23213049	C	T		112	0.24		118	0.21		106	0.15
Chr01	23256570	C	multiple		85	0.2		87	0.13		94	0.13
Chr01	23282561	T	C		78	0.19		77	0.09		82	0.19
Chr01	23286023	T	C		78	0.2		101	0.09		86	0.15
Chr01	23304399	A	T		66	0.21		65	0.14		71	0.25
Chr01	23325566	A	G		109	0.18		91	0.23		113	0.21
Chr01	23360508	G	A		88	0.11		99	0.17		118	0.2
Chr01	23372248	G	A		66	0.22		63	0.16		73	0.2
Chr01	23385972	C	T		113	0.04		93	0.16		119	0.2
Chr01	23427984	G	C		122	0.15		119	0.25		127	0.16
Chr01	23456599	C	G		99	0.08		85	0.2		98	0.24
Chr01	23465811	T	A		60	0.12		70	0.2		55	0.23
Chr01	23470164	G	A		96	0.19		92	0.17		125	0.25
Chr01	23566931	C	T		107	0.19		92	0.16		97	0.2
Chr01	23655348	C	T		142	0.23		140	0.14		135	0.17
Chr01	23681442	C	A		66	0.12		50	0.2		52	0.23
Chr01	23703307	G	T		85	0.12		101	0.19		59	0.16
Chr01	23758305	C	T		75	0.14		76	0.09		66	0.21
Chr01	23814776	C	T		93	0.16		98	0.22		90	0.22
Chr01	23816243	A	G		99	0.25		87	0.18		103	0.22
Chr01	23829842	G	A		92	0.18		113	0.12		94	0.17
Chr01	23837973	G	A		135	0.16		120	0.21		122	0.23
Chr01	23900460	T	A		58	0.2		62	0.18		50	0.24
Chr01	23902617	C	T		97	0.19		105	0.19		118	0.16
Chr01	23951448	A	G		102	0.17		109	0.06		94	0.2
Chr01	23969959	A	G		84	0.18		92	0.21		70	0.24
Chr01	23973218	G	T		93	0.25		109	0.25		90	0.23
Chr01	23987848	A	C		74	0.09		52	0.19		63	0.25
Chr01	23988237	C	G		73	0.22		68	0.19		70	0.24
Chr01	24000251	T	A		85	0.22		82	0.16		93	0.19
Chr01	24015792	C	T		72	0.19		78	0.23		51	0.25
Chr01	24033506	G	A		108	0.2		99	0.17		113	0.2
Chr01	24040320	C	T		68	0.18		59	0.22		55	0.2
Chr01	24043358	C	T		90	0.16		87	0.18		111	0.2
Chr01	24051304	A	C		67	0.2		64	0.14		69	0.24
Chr01	24078025	T	C		95	0.18		84	0.11		78	0.16
Chr01	24083315	T	A		88	0.22		65	0.12		80	0.18
Chr01	24084495	C	T		59	0.16		62	0.1		56	0.25
Chr01	24102002	C	T		120	0.23		103	0.23		91	0.23
Chr01	24105279	T	C		96	0.21		105	0.17		103	0.15
Chr01	24105334	C	T		82	0.18		88	0.19		86	0.2
Chr01	24107298	G	T		62	0.23		74	0.22		70	0.22
Chr01	24116060	G	T		73	0.24		87	0.25		77	0.24
Chr01	24117863	C	G		77	0.17		88	0.17		68	0.14
Chr01	24119300	G	A		72	0.18		71	0.11		62	0.25
Chr01	24120718	G	A		51	0.24		77	0.24		70	0.22
Chr01	24139856	A	T		91	0.24		107	0.2		97	0.23
Chr01	24151974	T	A		74	0.2		57	0.21		67	0.17
Chr01	24172486	G	A		76	0.12		71	0.15		62	0.24
Chr01	24191476	A	G		91	0.15		102	0.24		90	0.15
Chr01	24192116	C	A		102	0.18		93	0.16		85	0.22
Chr01	24193541	A	T		65	0.2		77	0.19		65	0.23
Chr01	24193799	T	A		76	0.22		82	0.11		74	0.22
Chr01	24193986	G	A		94	0.23		83	0.22		82	0.15
Chr01	24197499	T	C		99	0.21		90	0.23		78	0.17
Chr01	24210770	A	G		121	0.19		101	0.18		88	0.18
Chr01	24211388	C	T		85	0.21		92	0.25		81	0.25
Chr01	24221203	C	T		76	0.17		61	0.21		65	0.18
Chr01	24245432	T	A		59	0.03		75	0.17		74	0.14
Chr01	24267843	A	G		110	0.12		109	0.17		106	0.16
Chr01	24296901	G	A		90	0.11		86	0.15		82	0.25
Chr01	24323940	C	A		60	0.21		71	0.1		63	0.15
Chr01	24325683	A	G		118	0.21		141	0.16		92	0.17
Chr01	24326292	T	A		60	0.16		98	0.11		91	0.21
Chr01	24332620	C	T		74	0.18		73	0.16		60	0.23
Chr01	24368220	T	C		81	0.18		89	0.07		107	0.22
Chr01	24400201	G	T		101	0.11		80	0.2		80	0.23
Chr01	24412157	C	T		92	0.17		102	0.06		89	0.23
Chr01	24468295	A	C		78	0.17		89	0.15		81	0.22
Chr01	24479648	A	C		106	0.23		95	0.23		100	0.21
Chr01	24479656	A	G		107	0.22		93	0.24		98	0.22
Chr01	24519888	C	G		83	0.19		101	0.15		69	0.15
Chr01	24527654	A	G		128	0.12		101	0.18		113	0.19
Chr01	24532737	T	A		60	0.2		57	0.23		82	0.21
Chr01	24638466	A	T		103	0.17		106	0.19		116	0.21
Chr01	24638655	A	T		79	0.09		67	0.19		105	0.2
Chr01	24640026	A	T		83	0.25		84	0.21		73	0.2
Chr01	24648315	T	C		114	0.23		113	0.2		104	0.21
Chr01	24740618	A	T		56	0.19		63	0.17		77	0.15
Chr01	24763303	T	C		89	0.2		76	0.11		79	0.15
Chr01	24813545	A	G		102	0.22		83	0.12		73	0.23
Chr01	24871616	C	A		110	0.2		110	0.09		124	0.16
Chr01	24876327	A	G		104	0.09		82	0.14		86	0.24
Chr01	24901992	G	T		106	0.24		76	0.11		96	0.25
Chr01	25028884	C	T		88	0.17		78	0.19		75	0.2
Chr01	25053535	T	C		71	0.11		67	0.2		69	0.24
Chr01	25062481	A	C		61	0.18		65	0.03		70	0.25
Chr01	25138940	C	T		121	0.07		101	0.15		72	0.25
Chr01	25149363	C	A		80	0.15		94	0.19		94	0.21
Chr01	25157705	A	G		85	0.2		74	0.18		62	0.25
Chr01	25171694	A	G		107	0.14		82	0.15		63	0.2
Chr01	25215334	T	C		65	0.08		66	0.15		80	0.17
Chr01	25223321	G	A		74	0.18		99	0.11		77	0.24
Chr01	25223327	C	G		77	0.19		101	0.11		79	0.24
Chr01	25245407	G	C		88	0.15		98	0.23		94	0.24
Chr01	25245435	C	A		80	0.1		94	0.19		81	0.23
Chr01	25251491	G	A		75	0.18		89	0.19		92	0.21
Chr01	25256563	G	A		86	0.23		80	0.21		79	0.24
Chr01	25277373	A	C		99	0.25		118	0.18		106	0.16
Chr01	25293176	G	A		122	0.21		122	0.21		104	0.15
Chr01	25364156	T	G		81	0.17		79	0.13		99	0.17
Chr01	25405425	T	A		73	0.17		71	0.14		81	0.19
Chr01	25413794	G	A		67	0.2		77	0.13		67	0.2
Chr01	25435865	G	A		79	0.05		77	0.18		96	0.25
Chr01	25436450	C	G		89	0.14		81	0.1		97	0.15
Chr01	25527165	C	T		77	0.24		80	0.11		68	0.17
Chr01	25527452	A	T		95	0.16		102	0.16		95	0.2
Chr01	25533946	C	A		55	0.23		69	0.13		70	0.14
Chr01	25570635	T	C		69	0.1		92	0.19		83	0.16
Chr01	25579365	A	T		96	0.15		100	0.09		115	0.2
Chr01	25640837	G	C		57	0.23		60	0.23		66	0.24
Chr01	25678596	A	G		98	0.25		105	0.07		109	0.24
Chr01	25684205	T	A		83	0.15		92	0.07		82	0.18
Chr01	25715946	G	A		51	0.25		72	0.15		70	0.22
Chr01	25716286	C	T		79	0.22		83	0.2		84	0.21
Chr01	25716825	C	T		70	0.13		71	0.15		77	0.19
Chr01	25720868	G	T		72	0.25		67	0.07		57	0.22
Chr01	25751556	C	G		82	0.18		69	0.24		93	0.17
Chr01	25761454	A	G		106	0.21		102	0.14		95	0.15
Chr01	25761984	G	T		63	0.15		51	0.12		61	0.22
Chr01	25764923	C	A		87	0.24		81	0.18		107	0.21
Chr01	25773770	C	T		65	0.12		65	0.24		67	0.23
Chr01	25808525	G	A		65	0.22		64	0.17		65	0.24
Chr01	25857998	G	A		119	0.12		109	0.21		101	0.15
Chr01	25868554	T	A		74	0.14		95	0.23		70	0.14
Chr01	25872592	C	T		64	0.18		97	0.22		90	0.18
Chr01	25886476	C	G		62	0.25		64	0.11		82	0.19
Chr01	25886493	C	T		69	0.21		64	0.08		87	0.21
Chr01	25887393	C	T		123	0.19		91	0.17		124	0.2
Chr01	25893592	A	C		100	0.17		99	0.09		79	0.2
Chr01	25908614	A	C		70	0.17		68	0.22		56	0.19
Chr01	25925202	A	T		99	0.11		109	0.16		99	0.18
Chr01	25932004	G	A		67	0.18		96	0.18		88	0.17
Chr01	25933202	C	T		58	0.18		76	0.07		82	0.24
Chr01	25944119	C	G		93	0.19		108	0.22		122	0.21
Chr01	25947428	C	T		107	0.07		108	0.17		117	0.18
Chr01	25974163	A	C		93	0.17		101	0.09		83	0.16
Chr01	25990532	A	C		115	0.23		108	0.17		78	0.24
Chr01	25993399	G	A		81	0.11		74	0.25		56	0.19
Chr01	26018711	C	G		108	0.23		118	0.19		116	0.18
Chr01	26022923	C	T		69	0.07		55	0.2		84	0.21
Chr01	26044963	G	A		106	0.14		94	0.22		86	0.18
Chr01	26045021	C	T		100	0.17		93	0.18		99	0.24
Chr01	26045044	A	G		103	0.14		86	0.19		101	0.25
Chr01	26051965	T	C		124	0.12		128	0.22		118	0.22
Chr01	26057959	C	T		55	0.2		59	0.12		60	0.21
Chr01	26141903	T	C		69	0.17		80	0.05		81	0.24
Chr01	26155013	G	A		85	0.23		70	0.17		81	0.18
Chr01	26215888	G	A		83	0.08		73	0.16		100	0.17
Chr01	26247011	C	T		73	0.17		70	0.14		84	0.22
Chr01	26247041	C	A		68	0.19		59	0.17		68	0.25
Chr01	26270897	C	T		109	0.24		120	0.23		109	0.17
Chr01	26274473	T	A		88	0.16		86	0.2		98	0.18
Chr01	26306588	C	T		93	0.16		94	0.18		81	0.14
Chr01	26312611	C	T		78	0.14		66	0.16		67	0.19
Chr01	26354484	A	T		64	0.17		69	0.23		65	0.21
Chr01	26358548	G	C		100	0.22		106	0.18		97	0.14
Chr01	26392073	A	G		90	0.2		101	0.08		92	0.19
Chr01	26392459	G	T		84	0.2		80	0.17		81	0.14
Chr01	26444212	T	A		69	0.06		64	0.18		80	0.21
Chr01	26501729	C	A		91	0.24		72	0.22		68	0.25
Chr01	26508127	A	G		81	0.2		85	0.24		72	0.19
Chr01	26583817	T	C		72	0.15		79	0.18		83	0.19
Chr01	26584248	G	C		95	0.25		104	0.17		96	0.21
Chr01	26600304	A	G		80	0.23		81	0.17		100	0.25
Chr01	26610491	A	G		102	0.15		78	0.21		89	0.19
Chr01	26623458	G	A		81	0.17		78	0.19		82	0.21
Chr01	26640510	A	C		96	0.03		93	0.2		83	0.21
Chr01	26662869	A	C		84	0.23		68	0.25		79	0.17
Chr01	26672018	A	G		95	0.22		103	0.14		99	0.19
Chr01	26672021	C	T		95	0.22		103	0.14		98	0.18
Chr01	26676450	T	A		116	0.19		116	0.1		102	0.14
Chr01	26677918	A	G		70	0.22		75	0.16		85	0.25
Chr01	26692304	C	T		59	0.12		55	0.21		56	0.21
Chr01	26713664	C	T		135	0.14		105	0.17		118	0.18
Chr01	26720052	G	A		59	0.25		53	0.2		67	0.23
Chr01	26730362	C	G		81	0.22		95	0.23		80	0.22
Chr01	26737692	T	A		120	0.22		142	0.2		129	0.17
Chr01	26753328	C	A		104	0.14		98	0.23		92	0.19
Chr01	26781583	G	T		124	0.25		114	0.11		123	0.21
Chr01	26798190	C	T		57	0.11		68	0.19		74	0.21
Chr01	26884310	C	A		76	0.14		67	0.16		81	0.23
Chr01	26909502	C	G		102	0.19		85	0.16		80	0.25
Chr01	26921811	C	T		109	0.22		98	0.16		89	0.21
Chr01	26950271	G	A		93	0.24		91	0.25		97	0.23
Chr01	26950275	G	A		93	0.23		91	0.25		94	0.24
Chr01	26955183	A	G		66	0.17		72	0.25		78	0.25
Chr01	27001937	C	A		55	0.23		58	0.14		63	0.23
Chr01	27012732	C	A		58	0.12		88	0.18		66	0.16
Chr01	27026763	C	A		122	0.13		102	0.18		98	0.19
Chr01	27055127	T	C		101	0.11		98	0.19		95	0.23
Chr01	27084797	G	A		75	0.18		92	0.14		64	0.15
Chr01	27085144	C	T		90	0.21		92	0.17		64	0.2
Chr01	27085933	G	A		89	0.09		86	0.23		80	0.17
Chr01	27147374	G	A		89	0.12		72	0.15		89	0.23
Chr01	27152740	T	C		61	0.18		81	0.14		61	0.16
Chr01	27186174	A	C		119	0.2		140	0.13		96	0.25
Chr01	27200864	A	G		88	0.21		104	0.18		84	0.2
Chr01	27251414	C	T		70	0.22		60	0.2		71	0.21
Chr01	27305527	C	T		78	0.16		76	0.13		96	0.14
Chr01	27309660	C	T		71	0.15		54	0.24		72	0.23
Chr01	27311728	T	A		122	0.18		125	0.16		129	0.17
Chr01	27334437	C	T		103	0.11		84	0.15		76	0.23
Chr01	27339480	G	A		79	0.06		103	0.17		96	0.21
Chr01	27353882	T	A		121	0.24		139	0.11		126	0.18
Chr01	27359132	G	A		76	0.03		77	0.15		56	0.21
Chr01	27369060	C	A		106	0.1		98	0.17		91	0.21
Chr01	27375947	T	G		116	0.07		92	0.18		110	0.19
Chr01	27378383	C	A		87	0.08		100	0.25		96	0.2
Chr01	27389435	G	C		113	0.09		95	0.2		127	0.21
Chr01	27470691	T	G		94	0.05		74	0.13		80	0.13
Chr01	27492444	T	A		117	0.22		130	0.24		115	0.24
Chr01	27493295	G	A		98	0.17		84	0.11		90	0.15
Chr01	27512600	T	C		99	0.16		107	0.1		88	0.15
Chr01	27522880	C	A		100	0.22		115	0.17		92	0.22
Chr01	27548763	G	A		94	0.17		80	0.15		80	0.25
Chr01	27590458	G	A		100	0.07		96	0.18		91	0.23
Chr01	27615849	T	A		85	0.08		81	0.17		77	0.24
Chr01	27632864	A	C		82	0.02		81	0.16		73	0.15
Chr01	27640412	G	T		63	0.06		67	0.16		90	0.17
Chr01	27643540	G	T		97	0.19		75	0.13		75	0.22
Chr01	27650840	C	T		71	0.15		72	0.14		56	0.25
Chr01	27668436	T	G		134	0.22		144	0.09		114	0.15
Chr01	27714027	C	G		115	0.17		113	0.23		96	0.2
Chr01	27714923	T	C		78	0.14		69	0.19		71	0.18
Chr01	27720194	T	A		103	0.18		97	0.12		88	0.22
Chr01	27738125	C	A		108	0.16		94	0.1		116	0.17
Chr01	27747816	A	C		105	0.15		121	0.17		122	0.19
Chr01	27756049	G	C		104	0.14		99	0.19		80	0.18
Chr01	27757589	C	A		94	0.22		73	0.19		75	0.14
Chr01	27765547	A	G		77	0.18		56	0.11		73	0.21
Chr01	27767725	T	G		97	0.18		98	0.14		86	0.22
Chr01	27780340	A	G		72	0.18		112	0.16		80	0.22
Chr01	27845311	G	A		85	0.08		72	0.22		81	0.19
Chr01	27892699	A	G		97	0.12		116	0.22		118	0.2
Chr01	27913561	C	A		109	0.1		91	0.2		104	0.25
Chr01	27919798	T	A		115	0.19		84	0.18		95	0.22
Chr01	27920275	A	T		100	0.18		109	0.21		65	0.15
Chr01	27927799	G	A		136	0.16		143	0.24		122	0.17
Chr01	27945504	A	C		92	0.16		108	0.12		130	0.25
Chr01	27990883	T	G		100	0.13		94	0.21		94	0.15
Chr01	28017065	T	C		59	0.03		57	0.17		79	0.2
Chr01	28028292	C	A		90	0.19		115	0.25		99	0.24
Chr01	28035660	C	T		114	0.23		113	0.19		106	0.25
Chr01	28201215	G	T		59	0.23		56	0.14		63	0.2
Chr01	28219871	C	A		93	0.08		100	0.18		109	0.25
Chr01	28223201	A	G		98	0.05		110	0.17		98	0.17
Chr01	28282550	C	G		64	0.09		50	0.2		78	0.21
Chr01	28408236	G	A		52	0.12		53	0.18		72	0.15
Chr01	28422946	G	T		89	0.12		100	0.22		92	0.23
Chr01	28504682	T	A		86	0.18		80	0.16		81	0.19
Chr01	28520569	G	T		78	0.22		80	0.25		64	0.21
Chr01	28523048	G	A		67	0.2		60	0.12		81	0.18
Chr01	28533186	A	G		104	0.17		113	0.16		130	0.23
Chr01	28544397	C	T		112	0.21		122	0.21		93	0.18
Chr01	28545672	G	A		51	0.25		50	0.24		64	0.2
Chr01	28560375	T	C		101	0.19		101	0.08		90	0.2
Chr01	28630190	C	T		60	0.15		51	0.25		58	0.24
Chr01	28660959	A	G		91	0.11		93	0.15		92	0.13
Chr01	28713118	T	C		79	0.05		77	0.18		82	0.17
Chr01	28713385	A	T		71	0.15		84	0.06		86	0.17
Chr01	28736863	A	G		110	0.06		107	0.17		102	0.15
Chr01	28796485	T	G		81	0.18		77	0.16		73	0.2
Chr01	28810000	C	A		74	0.2		63	0.19		90	0.23
Chr01	28838519	C	A		118	0.25		147	0.2		90	0.23
Chr01	28839429	G	T		116	0.25		115	0.22		122	0.22
Chr01	28845574	T	A		75	0.13		71	0.22		90	0.16
Chr01	28856265	A	G		55	0.11		68	0.25		63	0.25
Chr01	28867898	T	C		64	0.11		66	0.16		76	0.13
Chr01	28887596	T	C		102	0.2		119	0.12		111	0.21
Chr01	28888063	G	T		92	0.21		90	0.2		100	0.25
Chr01	28892390	G	A		78	0.23		131	0.18		75	0.25
Chr01	28900103	C	T		134	0.07		117	0.2		120	0.2
Chr01	28941518	C	T		102	0.21		81	0.15		87	0.2
Chr01	28942583	T	C		93	0.17		123	0.11		123	0.17
Chr01	28944710	G	T		74	0.17		70	0.07		96	0.19
Chr01	28959639	T	C		98	0.24		100	0.15		101	0.19
Chr01	28974931	T	C		71	0.07		67	0.14		63	0.2
Chr01	28980005	T	C		103	0.2		102	0.17		97	0.23
Chr01	29005636	C	A		104	0.15		112	0.2		111	0.23
Chr01	29011557	T	C		71	0.16		79	0.19		56	0.19
Chr01	29028382	A	G		81	0.12		70	0.21		69	0.17
Chr01	29042335	C	A		86	0.13		86	0.15		74	0.14
Chr01	29086720	G	T		69	0.21		62	0.16		68	0.23
Chr01	29154666	G	A		77	0.23		98	0.22		102	0.17
Chr01	29189370	A	G		85	0.15		104	0.1		74	0.25
Chr01	29191951	G	C		80	0.16		97	0.14		76	0.15
Chr01	29200149	T	C		128	0.22		125	0.19		137	0.2
Chr01	29219339	C	G		63	0.19		55	0.16		65	0.15
Chr01	29248784	C	G		90	0.13		83	0.16		71	0.18
Chr01	29264818	G	T		129	0.21		118	0.17		112	0.21
Chr01	29272668	C	T		72	0.07		64	0.17		64	0.18
Chr01	29282313	G	A		99	0.18		122	0.07		89	0.17
Chr01	29308621	C	T		60	0.17		71	0.19		84	0.25
Chr01	29310462	T	A		72	0.21		77	0.25		84	0.25
Chr01	29338002	G	T		62	0.21		61	0.19		90	0.2
Chr01	29350361	T	C		136	0.17		134	0.21		128	0.2
Chr01	29386021	G	A		97	0.19		99	0.14		87	0.24
Chr01	29386044	G	A		89	0.19		81	0.23		75	0.22
Chr01	29452957	T	C		57	0.19		58	0.18		56	0.25
Chr01	29520284	A	C		105	0.15		107	0.11		96	0.22
Chr01	29545602	T	C		61	0.13		55	0.21		62	0.2
Chr01	29583634	A	T		93	0.21		128	0.25		110	0.16
Chr01	29583636	C	G		93	0.21		130	0.25		110	0.17
Chr01	29607476	G	T		64	0.06		64	0.15		55	0.21
Chr01	29645817	C	A		91	0.24		104	0.25		101	0.25
Chr01	29667763	A	G		101	0.17		83	0.14		90	0.25
Chr01	29690444	C	T		127	0.22		139	0.17		102	0.18
Chr01	29697825	C	A		84	0.19		110	0.17		105	0.17
Chr01	29702236	C	T		112	0.22		119	0.21		121	0.2
Chr01	29752638	C	T		79	0.04		76	0.15		86	0.18
Chr01	29758787	C	G		112	0.22		99	0.19		116	0.25
Chr01	29792070	A	C		57	0.18		61	0.16		75	0.2
Chr01	29836877	T	C		72	0.15		74	0.14		86	0.24
Chr01	29863910	A	T		89	0.16		93	0.09		64	0.15
Chr01	29869766	C	A		82	0.11		67	0.14		97	0.16
Chr01	29893931	T	C		95	0.17		77	0.19		80	0.21
Chr01	29996940	T	C		73	0.2		65	0.18		57	0.22
Chr01	30029171	C	T		107	0.22		123	0.11		115	0.17
Chr01	30093719	T	C		82	0.17		80	0.14		77	0.14
Chr01	30121061	A	G		104	0.16		106	0.14		97	0.15
Chr01	30132301	C	G		121	0.16		112	0.17		94	0.13
Chr01	30148623	G	A		77	0.15		110	0.17		84	0.22
Chr01	30170569	A	C		56	0.23		58	0.14		56	0.19
Chr01	30195674	T	C		89	0.15		83	0.25		65	0.18
Chr01	30214502	A	C		103	0.24		129	0.23		112	0.15
Chr01	30237414	T	G		66	0.21		71	0.07		65	0.18
Chr01	30252352	G	A		107	0.15		105	0.07		88	0.2
Chr01	30306528	C	T		116	0.18		128	0.22		119	0.16
Chr01	30319240	T	G		100	0.2		104	0.25		74	0.17
Chr01	30331434	T	G		73	0.15		64	0.25		80	0.17
Chr01	30339893	A	G		115	0.23		139	0.25		97	0.15
Chr01	30357364	A	T		71	0.21		80	0.16		73	0.17
Chr01	30368677	T	C		85	0.25		68	0.23		71	0.16
Chr01	30443923	T	A		83	0.17		65	0.16		76	0.19
Chr01	30452623	C	A		76	0.25		78	0.24		64	0.18
Chr01	30503888	G	T		108	0.18		97	0.16		106	0.17
Chr01	30521737	A	G		88	0.17		82	0.22		66	0.18
Chr01	30521738	A	G		88	0.17		80	0.21		64	0.15
Chr01	30614115	G	A		60	0.21		79	0.1		71	0.18
Chr01	30635901	T	C		81	0.16		57	0.17		63	0.25
Chr01	30654083	T	G		105	0.2		109	0.1		120	0.25
Chr01	30661179	C	T		101	0.15		96	0.11		71	0.21
Chr01	30663096	T	A		82	0.12		65	0.18		83	0.18
Chr01	30663097	C	A		83	0.12		65	0.18		82	0.18
Chr01	30697683	G	C		93	0.19		146	0.13		114	0.22
Chr01	30703215	G	T		77	0.19		102	0.19		74	0.21
Chr01	30751772	C	G		100	0.22		113	0.15		99	0.21
Chr01	30788561	C	T		117	0.08		99	0.18		100	0.15
Chr01	30798473	G	A		70	0.1		79	0.18		82	0.13
Chr01	30828769	A	G		80	0.17		102	0.24		69	0.2
Chr01	30849760	G	A		82	0.22		63	0.15		59	0.23
Chr01	30997045	C	T		112	0.17		126	0.2		119	0.16
Chr01	30997678	G	C		124	0.18		102	0.22		116	0.2
Chr01	31156673	C	A		62	0.17		74	0.04		77	0.25
Chr01	31204428	T	G		97	0.16		117	0.15		89	0.19
Chr01	31210885	G	multiple		94	0.21		104	0.2		98	0.21
Chr01	31222389	C	A		81	0.17		85	0.07		85	0.17
Chr01	31248181	T	G		74	0.07		93	0.17		60	0.25
Chr01	31308145	G	T		97	0.21		138	0.1		97	0.17
Chr01	31384752	G	A		83	0.15		113	0.07		70	0.21
Chr01	31402110	T	C		87	0.17		88	0.21		92	0.23
Chr01	31409877	T	C		96	0.21		121	0.1		100	0.22
Chr01	31427753	A	C		107	0.18		102	0.21		116	0.25
Chr01	31437025	C	A		67	0.1		71	0.22		61	0.18
Chr01	31446102	C	G		82	0.13		78	0.21		79	0.18
Chr01	31450384	G	A		103	0.22		121	0.16		114	0.18
Chr01	31501307	T	C		58	0.18		74	0.18		61	0.22
Chr01	31520498	C	T		104	0.25		133	0.17		101	0.17
Chr01	31666007	A	G		51	0.19		51	0.24		56	0.21
Chr01	31680338	A	C		78	0.19		93	0.12		64	0.18
Chr01	31683368	G	T		117	0.23		115	0.22		108	0.17
Chr01	31708593	C	G		101	0.16		99	0.21		106	0.22
Chr01	31719652	G	multiple		96	0.16		85	0.18		100	0.13
Chr01	31720088	A	G		73	0.2		83	0.15		95	0.21
Chr01	31798059	C	G		124	0.19		141	0.24		112	0.25
Chr01	31798097	T	C		112	0.21		138	0.22		108	0.22
Chr01	31836529	T	C		81	0.14		98	0.05		82	0.15
Chr01	31934755	G	A		100	0.19		110	0.23		93	0.15
Chr01	31958394	C	A		111	0.2		120	0.22		122	0.22
Chr01	31976826	G	T		86	0.08		74	0.2		82	0.15
Chr01	31976893	C	T		78	0.12		75	0.18		99	0.16
Chr01	31976923	G	T		87	0.17		81	0.17		106	0.19
Chr01	31981360	C	A		79	0.14		104	0.22		75	0.24
Chr01	32013771	C	A		103	0.11		87	0.17		97	0.24
Chr01	32054161	T	C		99	0.07		79	0.16		92	0.17
Chr01	32195184	G	T		93	0.14		107	0.21		102	0.18
Chr02	29184	G	C		83	0.18		110	0.24		74	0.16
Chr02	30246	C	A		69	0.15		90	0.13		87	0.16
Chr02	30301	T	C		77	0.19		104	0.19		100	0.18
Chr02	99972	G	A		151	0.21		140	0.2		164	0.24
Chr02	129074	A	G		71	0.13		71	0.15		76	0.21
Chr02	178352	C	A		83	0.2		70	0.16		74	0.18
Chr02	321493	T	A		102	0.17		83	0.14		110	0.15
Chr02	321519	T	A		99	0.18		77	0.23		94	0.22
Chr02	348739	G	A		122	0.22		125	0.23		95	0.16
Chr02	354843	A	G		106	0.17		127	0.15		106	0.18
Chr02	363102	T	A		61	0.18		55	0.13		74	0.24
Chr02	380278	G	C		90	0.17		108	0.23		94	0.22
Chr02	380375	G	T		69	0.15		63	0.2		62	0.16
Chr02	395459	G	A		74	0.2		84	0.15		105	0.23
Chr02	453878	C	A		106	0.16		112	0.15		101	0.2
Chr02	455364	G	A		57	0.19		84	0.17		67	0.22
Chr02	520322	T	C		129	0.24		120	0.24		124	0.2
Chr02	569919	G	T		52	0.17		66	0.24		84	0.22
Chr02	630321	A	G		67	0.09		66	0.24		82	0.18
Chr02	632558	G	A		97	0.18		69	0.2		91	0.23
Chr02	634849	G	T		78	0.12		73	0.17		85	0.21
Chr02	746024	C	T		60	0.2		68	0.13		57	0.17
Chr02	775352	C	A		77	0.21		73	0.21		74	0.2
Chr02	846793	G	T		73	0.17		62	0.1		96	0.21
Chr02	859556	A	G		113	0.23		108	0.21		94	0.24
Chr02	885522	G	A		101	0.17		104	0.23		94	0.2
Chr02	928562	G	A		119	0.25		114	0.21		119	0.16
Chr02	970277	A	G		58	0.22		55	0.18		67	0.22
Chr02	971112	G	C		67	0.25		77	0.23		60	0.18
Chr02	979052	A	G		131	0.25		115	0.17		113	0.23
Chr02	983374	T	C		81	0.17		88	0.09		83	0.19
Chr02	1019384	C	T		91	0.15		72	0.13		82	0.17
Chr02	1019497	C	A		76	0.25		53	0.06		79	0.24
Chr02	1021783	G	A		92	0.16		60	0.15		75	0.2
Chr02	1040861	G	A		60	0.21		55	0.04		81	0.22
Chr02	1042477	G	A		65	0.25		53	0.2		55	0.25
Chr02	1048774	T	G		92	0.12		71	0.16		99	0.23
Chr02	1052401	A	G		115	0.13		93	0.24		104	0.15
Chr02	1053141	C	T		81	0.1		98	0.2		74	0.22
Chr02	1063405	C	T		70	0.17		55	0.2		80	0.2
Chr02	1107145	G	A		99	0.05		95	0.16		90	0.17
Chr02	1113731	G	A		84	0.05		77	0.2		80	0.13
Chr02	1117481	C	T		85	0.15		94	0.17		105	0.21
Chr02	1118168	T	A		68	0.19		64	0.11		74	0.2
Chr02	1139630	C	T		66	0.15		61	0.15		74	0.14
Chr02	1188019	G	A		66	0.08		92	0.16		109	0.16
Chr02	1210238	A	C		78	0.2		86	0.01		87	0.17
Chr02	1245012	C	T		97	0.18		106	0.12		104	0.22
Chr02	1250639	T	A		109	0.18		127	0.25		135	0.21
Chr02	1251465	A	G		72	0.16		52	0.17		69	0.24
Chr02	1251791	C	A		81	0.13		71	0.15		88	0.21
Chr02	1262680	T	C		106	0.08		106	0.19		100	0.17
Chr02	1263830	A	G		76	0.18		66	0.11		67	0.23
Chr02	1269958	C	A		83	0.16		71	0.07		78	0.19
Chr02	1281049	T	C		110	0.22		76	0.12		80	0.21
Chr02	1286254	G	T		80	0.16		106	0.22		105	0.17
Chr02	1286557	A	G		76	0.17		73	0.16		109	0.19
Chr02	1296828	G	A		124	0.21		132	0.15		119	0.25
Chr02	1301260	G	A		96	0.14		91	0.17		92	0.18
Chr02	1303437	G	A		68	0.16		75	0.08		86	0.24
Chr02	1312005	C	T		69	0.15		71	0.04		74	0.13
Chr02	1313126	G	A		93	0.18		89	0.24		98	0.2
Chr02	1313728	A	C		84	0.2		87	0.24		86	0.23
Chr02	1314275	C	T		120	0.08		96	0.18		79	0.15
Chr02	1334664	A	T		78	0.1		76	0.17		102	0.17
Chr02	1338050	C	A		62	0.2		65	0.2		63	0.23
Chr02	1355950	G	A		84	0.05		65	0.15		67	0.14
Chr02	1420304	G	A		74	0.17		100	0.22		67	0.23
Chr02	1443219	C	T		80	0.12		73	0.17		55	0.23
Chr02	1593319	T	C		97	0.18		114	0.21		127	0.25
Chr02	1645898	A	T		64	0.18		54	0.09		66	0.19
Chr02	1676807	C	T		84	0.23		80	0.22		54	0.24
Chr02	1711211	G	T		63	0.13		64	0.15		77	0.18
Chr02	1746800	C	T		62	0.11		68	0.17		55	0.23
Chr02	1749385	A	T		98	0.17		76	0.11		95	0.24
Chr02	1763570	A	G		105	0.12		92	0.23		89	0.21
Chr02	1774677	G	A		54	0.11		62	0.17		62	0.22
Chr02	1779870	G	T		79	0.13		64	0.08		89	0.2
Chr02	1780116	C	T		95	0.03		71	0.16		83	0.25
Chr02	1809299	T	C		109	0.19		119	0.11		100	0.15
Chr02	1940178	C	T		116	0.22		107	0.14		104	0.19
Chr02	1951780	C	G		76	0.17		83	0.08		77	0.2
Chr02	1990393	C	T		77	0.19		86	0.14		84	0.25
Chr02	1991273	C	A		79	0.17		69	0.12		59	0.22
Chr02	2014634	T	G		73	0.16		76	0.05		89	0.21
Chr02	2016804	C	A		70	0.2		65	0.03		62	0.17
Chr02	2016823	C	T		64	0.14		68	0.19		70	0.25
Chr02	2083498	C	T		50	0.18		60	0.2		54	0.24
Chr02	2090039	G	A		121	0.23		130	0.2		105	0.23
Chr02	2090918	A	C		110	0.16		104	0.18		103	0.19
Chr02	2090945	C	A		116	0.16		98	0.2		112	0.18
Chr02	2091274	C	T		101	0.15		102	0.22		112	0.17
Chr02	2096156	G	A		109	0.22		87	0.23		101	0.23
Chr02	2113352	A	G		82	0.14		90	0.12		79	0.21
Chr02	2136863	T	C		80	0.18		67	0.21		59	0.22
Chr02	2150287	T	C		61	0.08		53	0.2		63	0.2
Chr02	2220750	T	C		70	0.14		98	0.1		76	0.22
Chr02	2328379	C	T		99	0.2		84	0.07		141	0.21
Chr02	2332730	G	A		55	0.2		50	0.18		67	0.23
Chr02	2383095	G	A		112	0.18		112	0.17		110	0.2
Chr02	2383869	G	A		108	0.24		126	0.11		89	0.23
Chr02	2391398	C	T		91	0.07		87	0.16		110	0.22
Chr02	2407134	T	C		98	0.25		109	0.17		104	0.19
Chr02	2411148	T	G		80	0.18		83	0.16		100	0.22
Chr02	2417209	G	T		106	0.21		122	0.17		99	0.17
Chr02	2417211	G	C		106	0.21		121	0.17		99	0.17
Chr02	2568439	C	T		82	0.14		70	0.01		93	0.18
Chr02	2594263	C	T		88	0.15		76	0.11		78	0.2
Chr02	2598238	C	G		87	0.16		98	0.2		91	0.25
Chr02	2611869	A	G		123	0.15		139	0.17		180	0.17
Chr02	2640698	T	A		71	0.16		57	0.16		72	0.2
Chr02	2640710	G	A		70	0.14		57	0.16		71	0.19
Chr02	2667457	G	A		73	0.15		62	0.08		66	0.19
Chr02	2674327	G	A		74	0.18		61	0.1		82	0.23
Chr02	2675704	T	G		76	0.22		73	0.11		69	0.23
Chr02	2677237	T	C		85	0.21		66	0.05		52	0.25
Chr02	2679997	C	A		92	0.21		93	0.08		72	0.23
Chr02	2684575	G	C		76	0.09		89	0.17		91	0.25
Chr02	2685191	T	C		119	0.23		110	0.15		92	0.21
Chr02	2695541	A	G		133	0.19		112	0.22		145	0.24
Chr02	2729484	A	G		70	0.11		72	0.19		63	0.19
Chr02	2784841	C	G		78	0.12		68	0.17		84	0.19
Chr02	2793672	T	C		79	0.15		91	0.11		95	0.16
Chr02	2981229	C	T		92	0.05		67	0.19		88	0.17
Chr02	3014844	T	A		64	0.18		59	0.14		79	0.17
Chr02	3079735	G	multiple		82	0.14		90	0.24		60	0.21
Chr02	3107131	C	A		84	0.17		68	0.16		82	0.19
Chr02	3130750	A	G		70	0.18		90	0.04		99	0.19
Chr02	3177829	G	A		67	0.14		62	0.18		64	0.15
Chr02	3177830	C	T		68	0.2		62	0.23		65	0.18
Chr02	3203626	C	G		88	0.14		75	0.17		96	0.18
Chr02	3203674	G	A		106	0.2		94	0.12		112	0.16
Chr02	3254576	T	A		80	0.15		87	0.18		102	0.2
Chr02	3257510	T	G		58	0.24		61	0.05		63	0.25
Chr02	3263017	C	A		82	0.06		66	0.15		84	0.2
Chr02	3263476	T	A		100	0.17		97	0.2		108	0.21
Chr02	3263860	T	C		95	0.18		99	0.21		108	0.21
Chr02	3269102	T	C		60	0.16		71	0.07		58	0.24
Chr02	3362392	T	A		78	0.18		53	0.18		85	0.22
Chr02	3375699	T	A		75	0.17		77	0.18		87	0.22
Chr02	3376622	G	A		80	0.1		76	0.15		83	0.21
Chr02	3376850	G	A		60	0.2		63	0.05		72	0.18
Chr02	3409070	G	A		65	0.12		72	0.18		80	0.23
Chr02	3409202	G	A		77	0.16		74	0.2		85	0.25
Chr02	3473844	G	A		59	0		74	0.14		84	0.14
Chr02	3475896	G	C		80	0.16		71	0.21		95	0.2
Chr02	3506036	A	G		105	0.16		94	0.07		120	0.23
Chr02	3584683	G	T		93	0.03		79	0.18		96	0.19
Chr02	3605296	T	C		73	0.16		80	0.24		84	0.21
Chr02	3605568	T	C		97	0.25		95	0.16		87	0.24
Chr02	3670263	G	A		106	0.13		117	0.21		99	0.14
Chr02	3674328	T	G		57	0.21		79	0.21		72	0.2
Chr02	3674524	G	C		57	0.16		56	0.21		78	0.25
Chr02	3691993	T	A		94	0.03		78	0.17		99	0.22
Chr02	3702938	T	C		76	0.25		88	0.14		88	0.15
Chr02	3706668	G	T		98	0.17		125	0.24		99	0.2
Chr02	3710233	C	T		113	0.19		128	0.1		118	0.2
Chr02	3716336	C	multiple		61	0.16		75	0.19		93	0.18
Chr02	3742718	G	A		63	0.11		50	0.22		76	0.22
Chr02	3764623	C	G		90	0.24		117	0.23		94	0.25
Chr02	3890284	C	G		90	0.21		106	0.19		85	0.23
Chr02	3908173	C	A		109	0.14		98	0.2		107	0.23
Chr02	3942381	A	T		87	0.08		77	0.16		82	0.2
Chr02	3981884	T	G		110	0.2		110	0.16		100	0.2
Chr02	3996337	G	A		78	0.15		78	0.21		86	0.22
Chr02	3996580	T	C		68	0.14		86	0.1		90	0.25
Chr02	3997434	G	T		53	0.23		56	0.19		70	0.18
Chr02	4063206	C	T		64	0.2		50	0.14		58	0.24
Chr02	4070860	C	A		119	0.17		112	0.22		91	0.2
Chr02	4070865	A	G		116	0.16		113	0.21		95	0.2
Chr02	4135974	A	T		73	0.19		62	0.1		79	0.21
Chr02	4176692	T	C		70	0.2		70	0.13		54	0.18
Chr02	4190385	G	T		103	0.18		93	0.13		92	0.18
Chr02	4198925	T	A		78	0.15		78	0.08		77	0.19
Chr02	4200567	G	T		101	0.15		128	0.04		108	0.15
Chr02	4242421	A	T		112	0.25		106	0.2		106	0.21
Chr02	4248232	T	C		107	0.17		111	0.14		108	0.21
Chr02	4255817	G	C		99	0.2		91	0.18		78	0.16
Chr02	4255853	C	A		107	0.21		92	0.16		72	0.18
Chr02	4281452	A	G		72	0.07		62	0.19		65	0.24
Chr02	4290939	G	A		93	0.24		64	0.15		123	0.18
Chr02	4292337	C	T		98	0.15		57	0.21		102	0.17
Chr02	4298889	A	G		68	0.06		58	0.18		77	0.16
Chr02	4303681	G	T		82	0.13		84	0.16		100	0.2
Chr02	4318522	T	A		72	0.1		82	0.18		101	0.17
Chr02	4356933	C	T		72	0.16		74	0.05		82	0.15
Chr02	4392701	T	C		97	0.19		78	0.22		83	0.19
Chr02	4392702	G	A		96	0.18		76	0.22		83	0.19
Chr02	4395605	A	C		90	0.16		88	0.25		74	0.2
Chr02	4440992	C	T		72	0.18		65	0.16		66	0.21
Chr02	4538126	C	T		65	0.06		58	0.18		62	0.25
Chr02	4588874	A	G		78	0.19		54	0.06		77	0.22
Chr02	4594292	C	T		63	0.25		68	0.16		74	0.2
Chr02	4633489	C	A		128	0.19		139	0.12		114	0.16
Chr02	4673368	C	T		88	0.11		89	0.17		103	0.18
Chr02	4683205	T	C		95	0.03		113	0.18		105	0.19
Chr02	4742787	G	A		113	0.17		86	0.23		107	0.19
Chr02	4853932	G	A		68	0.07		67	0.17		96	0.16
Chr02	4857932	G	A		112	0.16		91	0.16		115	0.19
Chr02	4862814	G	A		108	0.14		100	0.16		99	0.19
Chr02	4863614	C	T		78	0.15		85	0.06		93	0.18
Chr02	5092733	C	G		79	0.24		60	0.1		60	0.23
Chr02	5092767	T	C		96	0.19		72	0.04		80	0.2
Chr02	5099282	G	A		112	0.25		102	0.13		92	0.21
Chr02	5105071	C	T		71	0.14		75	0.24		58	0.18
Chr02	5116480	C	G		100	0.05		90	0.15		97	0.16
Chr02	5122637	C	T		101	0.17		140	0.2		103	0.17
Chr02	5187075	T	A		116	0.17		129	0.2		94	0.18
Chr02	5204025	A	C		72	0.15		62	0.1		66	0.22
Chr02	5204921	T	C		89	0.25		101	0.2		95	0.25
Chr02	5255247	G	A		103	0.17		104	0.02		88	0.18
Chr02	5260197	A	G		90	0.15		92	0.08		102	0.24
Chr02	5262501	T	A		61	0.05		64	0.17		60	0.2
Chr02	5314223	T	C		76	0.19		94	0.15		71	0.18
Chr02	5372955	C	T		61	0.18		80	0.09		68	0.25
Chr02	5380065	A	C		99	0.14		96	0.2		93	0.24
Chr02	5381866	T	multiple		64	0.19		71	0.22		66	0.24
Chr02	5385732	C	T		94	0.15		84	0.19		92	0.15
Chr02	5387118	G	A		60	0.21		63	0.05		78	0.21
Chr02	5389436	C	T		78	0.17		58	0.2		60	0.16
Chr02	5413926	C	T		86	0.15		103	0.08		64	0.23
Chr02	5414834	G	C		69	0.15		93	0.09		81	0.25
Chr02	5442588	C	T		94	0.18		94	0.23		105	0.2
Chr02	5446111	G	A		104	0.18		116	0.15		98	0.17
Chr02	5450708	T	C		77	0.14		81	0.09		79	0.2
Chr02	5481456	T	G		87	0.09		76	0.15		77	0.23
Chr02	5545743	C	T		54	0.22		63	0.05		89	0.22
Chr02	5582692	G	T		133	0.16		101	0.21		92	0.17
Chr02	5586547	G	T		91	0.2		96	0.22		72	0.19
Chr02	5610683	C	T		65	0.21		55	0.23		57	0.22
Chr02	5617258	G	T		56	0.16		97	0.24		65	0.2
Chr02	5743645	G	A		77	0.21		93	0.19		86	0.22
Chr02	5793774	C	T		79	0.05		64	0.21		62	0.2
Chr02	6000938	C	A		67	0.12		72	0.22		82	0.15
Chr02	6047351	T	A		123	0.14		111	0.18		101	0.21
Chr02	6074553	C	T		136	0.03		122	0.18		98	0.24
Chr02	6092770	G	C		88	0.05		86	0.15		89	0.23
Chr02	6119080	C	T		67	0.06		77	0.15		59	0.18
Chr02	6125812	A	G		123	0.07		125	0.17		105	0.18
Chr02	6125813	A	C		123	0.07		125	0.17		106	0.17
Chr02	6147376	C	A		104	0.03		91	0.17		96	0.2
Chr02	6162104	C	T		61	0.11		64	0.2		71	0.19
Chr02	6174994	G	A		125	0.12		135	0.24		111	0.17
Chr02	6180273	T	C		83	0.17		87	0.19		100	0.19
Chr02	6188423	C	T		122	0.21		121	0.13		124	0.17
Chr02	6194736	A	T		76	0.23		75	0.12		70	0.15
Chr02	6215364	A	G		114	0.2		89	0.16		74	0.25
Chr02	6216041	T	A		88	0.12		98	0.23		72	0.19
Chr02	6216080	T	C		90	0.21		91	0.16		73	0.13
Chr02	6218051	C	A		88	0.07		91	0.16		73	0.19
Chr02	6218828	G	A		79	0.11		93	0.16		75	0.18
Chr02	6238529	A	T		109	0.09		92	0.2		84	0.17
Chr02	6238533	G	A		107	0.09		91	0.18		85	0.17
Chr02	6253677	G	T		76	0.14		72	0.16		72	0.22
Chr02	6266154	C	A		82	0.18		91	0.12		77	0.18
Chr02	6279355	G	A		100	0.12		96	0.19		105	0.2
Chr02	6281299	G	T		61	0.18		54	0.07		54	0.24
Chr02	6283988	A	C		87	0.15		88	0.17		71	0.22
Chr02	6294598	T	C		112	0.24		98	0.16		106	0.23
Chr02	6296246	G	T		68	0.14		69	0.1		56	0.17
Chr02	6396971	C	T		96	0.17		87	0.25		90	0.15
Chr02	6400529	C	A		108	0.19		87	0.21		88	0.19
Chr02	6432043	G	A		116	0.19		116	0.19		118	0.21
Chr02	6454372	A	G		105	0.16		82	0.15		97	0.15
Chr02	6467231	A	G		106	0.23		112	0.18		112	0.2
Chr02	6472056	G	A		100	0.17		85	0.2		76	0.23
Chr02	6474936	G	A		96	0.2		102	0.08		82	0.18
Chr02	6507099	G	A		103	0.04		82	0.19		69	0.18
Chr02	6513346	C	A		109	0.22		121	0.17		100	0.14
Chr02	6532545	A	C		90	0.09		102	0.19		92	0.17
Chr02	6549093	T	A		77	0.06		82	0.15		67	0.16
Chr02	6550037	T	C		97	0.11		99	0.21		108	0.17
Chr02	6564902	C	A		117	0.02		103	0.16		90	0.2
Chr02	6566631	G	A		95	0.16		88	0.19		98	0.24
Chr02	6569628	G	T		87	0.1		89	0.15		74	0.18
Chr02	6570277	T	A		97	0.09		83	0.18		91	0.15
Chr02	6605730	C	G		83	0.2		87	0.2		82	0.18
Chr02	6612789	C	G		82	0.13		67	0.14		82	0.19
Chr02	6629126	T	C		61	0.22		68	0.19		52	0.25
Chr02	6655491	A	C		68	0.16		62	0.08		74	0.21
Chr02	6663127	G	T		59	0.18		72	0.19		59	0.23
Chr02	6667175	T	A		113	0.18		116	0.22		114	0.16
Chr02	6672502	A	C		93	0.22		87	0.19		99	0.21
Chr02	6674966	G	A		97	0.15		97	0.15		86	0.24
Chr02	6701434	A	C		116	0.18		121	0.14		112	0.17
Chr02	6748043	C	T		108	0.18		102	0.17		90	0.15
Chr02	6759970	A	G		67	0.18		62	0.16		58	0.2
Chr02	6772379	A	T		124	0.25		109	0.11		92	0.2
Chr02	6788349	G	A		82	0.21		81	0.23		80	0.21
Chr02	6796723	T	G		75	0.19		70	0.22		72	0.22
Chr02	6807484	T	A		85	0.17		90	0.19		86	0.2
Chr02	6830562	C	T		105	0.2		92	0.18		106	0.21
Chr02	6844907	G	A		87	0.2		92	0.09		81	0.2
Chr02	6861320	T	C		79	0.2		76	0.16		69	0.18
Chr02	6874614	G	T		76	0.2		69	0.17		61	0.18
Chr02	6971909	C	T		87	0.07		83	0.18		72	0.25
Chr02	6971913	C	T		86	0.07		81	0.14		65	0.18
Chr02	7016249	T	C		72	0.19		67	0.16		56	0.17
Chr02	7035706	T	A		78	0.12		73	0.19		53	0.18
Chr02	7035712	T	C		74	0.11		69	0.18		53	0.18
Chr02	7043705	C	T		113	0.11		108	0.19		95	0.23
Chr02	7062182	T	C		68	0.16		55	0.21		90	0.16
Chr02	7104136	T	C		108	0.09		102	0.23		101	0.15
Chr02	7106341	T	A		67	0.1		59	0.2		56	0.19
Chr02	7223233	G	T		69	0.19		61	0.22		73	0.15
Chr02	7249987	T	C		62	0.23		75	0.2		61	0.21
Chr02	7271059	G	C		94	0.11		84	0.15		113	0.2
Chr02	7328813	C	T		105	0.2		114	0.2		92	0.14
Chr02	7344979	T	C		114	0.12		101	0.17		95	0.16
Chr02	7377383	A	G		136	0.24		101	0.18		102	0.24
Chr02	7377392	C	T		136	0.25		100	0.19		106	0.24
Chr02	7427117	C	A		70	0.18		71	0.15		80	0.2
Chr02	7477086	T	C		97	0.19		66	0.24		81	0.18
Chr02	7566669	T	C		92	0.11		82	0.19		74	0.24
Chr02	7640945	A	C		107	0.18		112	0.24		92	0.23
Chr02	7724185	C	G		56	0.19		82	0.17		62	0.2
Chr02	7745297	G	T		126	0.25		122	0.19		97	0.25
Chr02	7802398	C	T		56	0.25		64	0.21		53	0.2
Chr02	7847963	C	T		71	0.23		70	0.17		50	0.24
Chr02	7858492	T	C		106	0.14		97	0.17		81	0.17
Chr02	7871513	A	T		78	0.09		82	0.18		88	0.15
Chr02	7874623	A	T		66	0.11		65	0.23		80	0.23
Chr02	7874632	A	C		71	0.08		73	0.2		86	0.2
Chr02	7884901	G	T		96	0.16		107	0.1		87	0.18
Chr02	7889888	C	multiple		77	0.18		83	0.14		75	0.18
Chr02	7897855	C	T		114	0.09		112	0.17		101	0.2
Chr02	7898298	G	A		95	0.05		94	0.21		87	0.18
Chr02	7903529	C	T		96	0.09		93	0.17		84	0.21
Chr02	7905821	T	C		109	0.2		112	0.25		92	0.23
Chr02	7908978	C	T		103	0.13		127	0.19		118	0.25
Chr02	7914980	T	C		93	0.16		89	0.2		97	0.18
Chr02	7916433	C	A		73	0.13		91	0.08		56	0.23
Chr02	7916979	G	A		118	0.25		125	0.13		107	0.15
Chr02	7917027	G	A		118	0.22		146	0.14		99	0.16
Chr02	7924845	A	T		86	0.18		81	0.12		92	0.18
Chr02	7928049	C	T		93	0.19		90	0.13		87	0.13
Chr02	7938080	G	T		91	0.19		93	0.2		83	0.18
Chr02	7954895	G	A		63	0.2		73	0.21		62	0.24
Chr02	7962719	C	T		117	0.2		118	0.18		106	0.24
Chr02	7976522	G	A		84	0.1		58	0.24		62	0.16
Chr02	8013360	A	T		79	0.13		79	0.21		111	0.21
Chr02	8021598	T	G		73	0.14		78	0.24		71	0.19
Chr02	8051466	G	C		97	0.21		84	0.08		94	0.21
Chr02	8057669	C	G		109	0.14		97	0.24		90	0.2
Chr02	8061604	A	T		95	0.16		80	0.2		73	0.2
Chr02	8067033	T	C		85	0.12		72	0.16		83	0.19
Chr02	8068096	T	G		93	0.19		124	0.14		77	0.16
Chr02	8072174	G	A		107	0.22		137	0.13		104	0.25
Chr02	8073114	A	G		109	0.14		111	0.17		109	0.21
Chr02	8089362	C	T		95	0.06		83	0.14		84	0.23
Chr02	8090429	G	T		103	0.15		111	0.03		79	0.17
Chr02	8092178	G	C		97	0.1		97	0.17		91	0.2
Chr02	8092456	T	G		86	0.1		81	0.22		76	0.17
Chr02	8153995	C	T		103	0.07		94	0.22		78	0.17
Chr02	8175737	A	G		82	0.2		69	0.18		65	0.18
Chr02	8187510	T	A		72	0.2		54	0.2		67	0.25
Chr02	8187511	C	G		72	0.2		54	0.2		67	0.25
Chr02	8201781	A	G		97	0.07		83	0.16		65	0.18
Chr02	8212291	A	G		56	0.19		80	0.25		69	0.17
Chr02	8251955	T	A		107	0.09		102	0.2		86	0.18
Chr02	8252781	A	G		109	0.11		90	0.2		90	0.22
Chr02	8257766	T	G		77	0.18		82	0.04		54	0.2
Chr02	8262508	C	T		101	0.17		107	0.25		99	0.18
Chr02	8269204	G	A		103	0.22		130	0.15		106	0.19
Chr02	8299732	C	T		71	0.18		74	0.18		72	0.16
Chr02	8306722	T	C		122	0.23		122	0.1		128	0.17
Chr02	8310312	T	C		64	0.2		65	0.2		73	0.23
Chr02	8317498	T	C		117	0.17		145	0.11		100	0.2
Chr02	8333410	A	T		74	0.08		80	0.2		87	0.14
Chr02	8335354	C	A		94	0.23		93	0.09		95	0.17
Chr02	8341503	A	T		80	0.14		71	0.19		69	0.17
Chr02	8342887	C	A		75	0.08		72	0.2		94	0.21
Chr02	8345948	A	G		90	0.22		119	0.13		97	0.24
Chr02	8352491	C	T		104	0.07		73	0.17		67	0.17
Chr02	8352757	G	A		98	0.12		102	0.2		79	0.18
Chr02	8360502	G	A		133	0.22		148	0.2		127	0.18
Chr02	8363827	C	T		105	0.23		117	0.15		108	0.24
Chr02	8374942	G	A		89	0.17		82	0.21		60	0.25
Chr02	8379750	A	G		75	0.13		94	0.19		55	0.18
Chr02	8381021	G	A		95	0.08		99	0.18		116	0.25
Chr02	8415675	G	A		70	0.11		54	0.22		74	0.22
Chr02	8416107	T	G		113	0.06		105	0.19		118	0.23
Chr02	8435632	T	C		73	0.16		78	0.13		78	0.21
Chr02	8463279	C	A		84	0.17		86	0.16		78	0.25
Chr02	8465642	A	T		102	0.12		100	0.19		94	0.22
Chr02	8503403	C	T		109	0.06		91	0.15		88	0.18
Chr02	8511293	C	T		110	0.13		99	0.17		126	0.19
Chr02	8581597	T	C		86	0.1		95	0.18		87	0.18
Chr02	8584759	A	C		71	0.23		87	0.07		78	0.24
Chr02	8590029	A	T		89	0.02		98	0.2		81	0.2
Chr02	8591194	C	T		81	0.07		80	0.2		80	0.25
Chr02	8628326	A	C		77	0.08		67	0.19		84	0.22
Chr02	8649064	C	G		119	0.25		127	0.12		101	0.2
Chr02	8694201	A	T		52	0.23		80	0.1		53	0.18
Chr02	8705455	C	T		103	0.12		83	0.21		84	0.16
Chr02	8753074	A	G		123	0.07		89	0.14		72	0.2
Chr02	8766833	A	G		85	0.05		92	0.19		83	0.14
Chr02	8774174	C	A		92	0.16		94	0.02		82	0.18
Chr02	8840206	C	A		95	0.25		100	0.18		86	0.24
Chr02	8843904	T	C		61	0.07		54	0.2		51	0.21
Chr02	8852533	A	T		131	0.2		82	0.24		122	0.18
Chr02	8854520	A	G		107	0.1		92	0.17		107	0.21
Chr02	8863446	G	T		126	0.13		97	0.22		90	0.17
Chr02	8872970	C	G		126	0.17		109	0.19		103	0.17
Chr02	8978142	G	A		77	0.08		57	0.19		72	0.25
Chr02	8980093	T	C		99	0.18		104	0.21		101	0.14
Chr02	8999844	G	A		94	0.14		89	0.08		68	0.25
Chr02	9009335	G	A		50	0.08		57	0.21		56	0.21
Chr02	9016370	A	T		101	0.17		119	0.04		99	0.2
Chr02	9018771	G	A		86	0.25		79	0.13		96	0.25
Chr02	9025563	G	A		83	0.21		93	0.06		92	0.17
Chr02	9033835	C	T		66	0.21		74	0.05		107	0.23
Chr02	9035580	G	A		70	0.21		56	0.21		50	0.2
Chr02	9062410	A	G		99	0.09		99	0.19		91	0.25
Chr02	9114660	T	G		85	0.18		97	0.22		99	0.21
Chr02	9140211	A	G		55	0.15		59	0.2		75	0.25
Chr02	9151457	A	C		79	0.16		94	0.13		116	0.19
Chr02	9161399	A	T		114	0.22		110	0.23		99	0.21
Chr02	9183424	A	G		101	0.17		105	0.16		103	0.19
Chr02	9206933	A	T		127	0.11		115	0.17		101	0.21
Chr02	9217706	G	T		103	0.22		118	0.13		114	0.18
Chr02	9226636	G	C		100	0.24		102	0.14		101	0.16
Chr02	9237666	C	T		78	0.15		66	0.21		88	0.19
Chr02	9241553	G	T		74	0.21		67	0.15		73	0.21
Chr02	9262319	A	G		61	0.18		70	0.14		69	0.18
Chr02	9297528	C	T		59	0.16		58	0.07		83	0.19
Chr02	9306667	T	A		63	0.19		60	0.12		78	0.25
Chr02	9312490	A	G		92	0.04		79	0.15		100	0.17
Chr02	9319439	G	A		57	0.19		86	0.24		58	0.18
Chr02	9372573	T	A		64	0.17		78	0.09		82	0.2
Chr02	9393730	G	T		65	0.11		64	0.23		66	0.16
Chr02	9397363	G	C		111	0.15		104	0.23		89	0.17
Chr02	9397457	G	A		104	0.13		114	0.21		102	0.19
Chr02	9421710	A	T		102	0.22		110	0.08		130	0.22
Chr02	9421847	A	G		68	0.14		86	0.1		67	0.16
Chr02	9427353	C	A		79	0.24		78	0.15		85	0.17
Chr02	9433755	A	G		79	0.21		86	0.13		96	0.25
Chr02	9460392	T	G		64	0.12		61	0.19		77	0.16
Chr02	9463337	A	C		83	0.21		99	0.06		82	0.2
Chr02	9468452	G	A		54	0.07		59	0.2		52	0.19
Chr02	9495081	A	G		78	0.16		100	0.13		68	0.2
Chr02	9503150	G	A		104	0.25		131	0.25		90	0.24
Chr02	9534991	A	T		72	0.04		82	0.18		75	0.22
Chr02	9540856	G	T		65	0.06		66	0.16		76	0.21
Chr02	9542325	G	T		132	0.24		117	0.22		100	0.23
Chr02	9552263	G	A		103	0.15		99	0.25		89	0.14
Chr02	9556175	G	C		74	0.12		75	0.18		95	0.24
Chr02	9570364	T	C		102	0.14		99	0.22		100	0.23
Chr02	9580210	A	T		129	0.12		121	0.22		115	0.2
Chr02	9581152	A	T		130	0.08		129	0.23		118	0.18
Chr02	9583730	C	T		63	0.14		70	0.2		68	0.19
Chr02	9588449	A	G		72	0.14		91	0.21		92	0.16
Chr02	9590667	A	C		115	0.2		128	0.2		101	0.21
Chr02	9590715	C	A		114	0.18		117	0.17		106	0.18
Chr02	9593933	G	A		110	0.2		138	0.16		127	0.18
Chr02	9594035	G	T		107	0.2		123	0.2		105	0.18
Chr02	9597778	A	G		88	0.19		82	0.04		73	0.24
Chr02	9628063	G	A		82	0.02		65	0.21		80	0.16
Chr02	9633193	C	T		101	0.2		105	0.17		102	0.18
Chr02	9633784	C	T		97	0.16		98	0.11		77	0.14
Chr02	9642237	T	C		97	0.19		57	0.12		75	0.24
Chr02	9644018	C	A		98	0.15		110	0.11		90	0.24
Chr02	9651751	T	C		60	0.07		74	0.25		61	0.22
Chr02	9653420	G	A		77	0.25		69	0.17		54	0.25
Chr02	9653459	C	T		75	0.17		76	0.13		65	0.24
Chr02	9669314	C	T		56	0.21		62	0.15		58	0.24
Chr02	9669398	T	C		74	0.08		72	0.18		68	0.25
Chr02	9679592	A	C		92	0.18		95	0.13		74	0.18
Chr02	9680625	G	T		129	0.2		121	0.21		105	0.2
Chr02	9680641	A	C		141	0.19		117	0.18		114	0.19
Chr02	9716079	A	G		80	0.16		83	0.13		53	0.24
Chr02	9719304	C	A		75	0.22		115	0.1		77	0.23
Chr02	9720709	C	T		111	0.14		97	0.18		118	0.19
Chr02	9721509	C	T		132	0.11		141	0.23		106	0.17
Chr02	9734908	A	G		82	0.11		75	0.21		68	0.19
Chr02	9761293	C	G		60	0.21		57	0.12		57	0.19
Chr02	9762867	A	T		91	0.21		103	0.24		110	0.25
Chr02	9785268	T	A		71	0.16		78	0.08		59	0.23
Chr02	9785292	G	C		66	0.08		69	0.24		51	0.23
Chr02	9817210	T	C		67	0.2		78	0.09		70	0.2
Chr02	9824924	G	T		82	0.1		91	0.2		86	0.22
Chr02	9829089	G	T		102	0.21		95	0.09		73	0.19
Chr02	9829706	T	C		107	0.07		96	0.17		113	0.2
Chr02	9838714	T	A		65	0.18		56	0.18		57	0.22
Chr02	9866879	A	T		70	0.15		87	0.18		92	0.17
Chr02	9866884	A	G		72	0.14		87	0.18		98	0.18
Chr02	9868526	A	G		99	0.17		106	0.09		96	0.23
Chr02	9869542	A	G		96	0.2		76	0.09		68	0.2
Chr02	9874142	T	C		123	0.14		128	0.21		90	0.15
Chr02	9877377	G	A		80	0.15		71	0.19		75	0.16
Chr02	9878219	T	A		66	0.24		58	0.14		70	0.2
Chr02	9891802	C	T		58	0.12		83	0.15		78	0.24
Chr02	9903837	T	G		94	0.07		87	0.18		84	0.17
Chr02	9919468	C	A		64	0.25		60	0.07		54	0.2
Chr02	9930152	C	T		68	0.01		59	0.22		59	0.16
Chr02	9940811	G	A		102	0.17		119	0.18		109	0.14
Chr02	9978468	T	A		92	0.21		121	0.17		113	0.18
Chr02	9983444	C	T		89	0.16		69	0.24		55	0.25
Chr02	9998458	C	T		62	0.24		69	0.24		69	0.2
Chr02	9998911	A	T		89	0.16		90	0.21		65	0.18
Chr02	10001423	G	multiple		116	0.23		84	0.2		101	0.15
Chr02	10067838	T	A		82	0.13		66	0.22		68	0.25
Chr02	10068389	A	G		108	0.17		109	0.1		91	0.25
Chr02	10068471	T	C		109	0.17		110	0.09		75	0.17
Chr02	10106108	T	C		62	0.22		78	0.06		62	0.2
Chr02	10144722	C	G		63	0.15		84	0.1		80	0.25
Chr02	10144725	G	A		65	0.16		85	0.13		78	0.24
Chr02	10263737	G	T		87	0.15		76	0.23		70	0.25
Chr02	10263899	C	A		91	0.08		98	0.18		71	0.15
Chr02	10268554	T	G		79	0.09		94	0.22		58	0.22
Chr02	10268556	A	G		79	0.08		95	0.22		56	0.21
Chr02	10295792	G	A		108	0.25		118	0.12		107	0.15
Chr02	10318663	C	T		81	0.18		100	0.18		84	0.25
Chr02	10351266	T	C		76	0.14		83	0.22		54	0.24
Chr02	10360685	T	G		59	0.22		74	0.14		51	0.23
Chr02	10368245	T	C		111	0.18		127	0.14		116	0.18
Chr02	10422404	A	G		113	0.1		121	0.18		117	0.17
Chr02	10442343	T	C		69	0.13		80	0.22		74	0.14
Chr02	10443292	G	A		85	0.16		88	0.07		107	0.14
Chr02	10452954	A	G		79	0.08		71	0.23		62	0.19
Chr02	10454109	C	A		74	0.2		80	0.15		65	0.2
Chr02	10465567	C	A		89	0.17		74	0.04		76	0.22
Chr02	10503710	T	C		83	0.11		76	0.22		80	0.22
Chr02	10504413	A	G		69	0.15		72	0.07		115	0.22
Chr02	10504967	C	A		60	0.2		55	0.02		72	0.18
Chr02	10515390	C	T		118	0.08		107	0.15		111	0.19
Chr02	10516185	C	T		109	0.22		159	0.15		117	0.17
Chr02	10536896	G	A		118	0.19		125	0.16		126	0.19
Chr02	10622501	T	C		73	0.16		87	0.2		94	0.17
Chr02	10636506	C	T		104	0.19		106	0.11		105	0.2
Chr02	10668879	T	A		95	0.17		101	0.1		103	0.18
Chr02	10671347	A	G		123	0.14		108	0.22		112	0.2
Chr02	10750557	A	G		63	0.16		77	0.24		53	0.24
Chr02	10789165	C	G		86	0.14		118	0.17		116	0.19
Chr02	10791633	G	T		105	0.15		108	0.19		110	0.19
Chr02	10791725	C	T		114	0.23		144	0.04		90	0.23
Chr02	10799486	T	A		99	0.09		83	0.18		74	0.13
Chr02	10806535	C	G		87	0.18		89	0.08		82	0.25
Chr02	10820402	T	G		118	0.08		100	0.18		96	0.17
Chr02	10823862	C	T		52	0.19		64	0.2		55	0.23
Chr02	10824397	T	G		97	0.07		88	0.21		62	0.17
Chr02	10835698	A	T		94	0.11		89	0.16		98	0.18
Chr02	10853594	G	A		89	0.2		81	0.2		81	0.17
Chr02	10865292	C	G		80	0.16		96	0.12		90	0.24
Chr02	10865917	G	T		89	0.09		88	0.17		59	0.2
Chr02	10897659	C	T		102	0.19		112	0.08		105	0.2
Chr02	10963258	A	G		80	0.07		68	0.17		78	0.19
Chr02	10969115	C	G		82	0.15		93	0.21		95	0.2
Chr02	10991538	A	G		96	0.2		106	0.16		101	0.15
Chr02	11026707	T	A		67	0.15		69	0.21		71	0.16
Chr02	11038420	C	T		57	0.09		65	0.16		70	0.18
Chr02	11040583	C	T		92	0.25		104	0.21		89	0.24
Chr02	11060236	C	G		111	0.14		88	0.15		95	0.14
Chr02	11084480	A	G		69	0.23		62	0.24		67	0.19
Chr02	11090423	C	T		81	0.18		80	0.25		80	0.23
Chr02	11100438	A	G		95	0.23		62	0.19		81	0.14
Chr02	11106207	A	G		63	0.13		64	0.2		87	0.16
Chr02	11128360	C	T		84	0.23		75	0.2		73	0.23
Chr02	11187445	C	G		132	0.16		98	0.21		124	0.25
Chr02	11198207	T	G		84	0.22		103	0.21		85	0.22
Chr02	11198510	G	C		89	0.17		118	0.08		103	0.24
Chr02	11216876	A	T		80	0.22		71	0.15		73	0.23
Chr02	11228286	A	T		74	0.16		70	0.09		65	0.15
Chr02	11243079	C	A		54	0.07		80	0.15		62	0.24
Chr02	11320570	A	T		87	0.16		90	0.03		101	0.14
Chr02	11324301	C	G		92	0.24		83	0.18		79	0.18
Chr02	11420681	T	A		67	0.15		58	0.24		78	0.17
Chr02	11483437	A	G		97	0.23		123	0.14		95	0.15
Chr02	11488102	A	G		82	0.25		84	0.17		81	0.22
Chr02	11499458	T	C		106	0.19		104	0.23		92	0.2
Chr02	11518880	G	T		113	0.19		93	0.11		109	0.19
Chr02	11519379	C	T		127	0.22		114	0.21		100	0.19
Chr02	11521732	T	A		116	0.07		103	0.16		111	0.15
Chr02	11537720	C	T		121	0.13		109	0.21		100	0.17
Chr02	11562619	G	A		89	0.19		96	0.21		102	0.23
Chr02	11620106	A	G		82	0.13		56	0.17		66	0.25
Chr02	11679199	G	A		63	0.17		72	0.14		86	0.16
Chr02	11733569	A	T		85	0.11		92	0.21		73	0.13
Chr02	11770553	G	multiple		99	0.14		100	0.14		100	0.15
Chr02	11773433	A	T		90	0.15		103	0.2		90	0.18
Chr02	11787459	A	G		95	0.21		122	0.18		119	0.2
Chr02	11787644	A	G		108	0.17		136	0.2		109	0.14
Chr02	11787661	G	A		116	0.17		145	0.21		108	0.14
Chr02	11823462	C	T		114	0.17		104	0.21		106	0.18
Chr02	11831570	G	A		57	0.09		79	0.15		50	0.22
Chr02	11849497	T	C		111	0.23		99	0.06		105	0.2
Chr02	11853733	C	G		106	0.25		81	0.11		95	0.23
Chr02	11877618	G	C		89	0.25		100	0.13		105	0.14
Chr02	11877671	C	A		100	0.24		117	0.15		103	0.15
Chr02	11888775	A	T		65	0.16		68	0.12		73	0.2
Chr02	11916923	G	A		67	0.17		89	0.2		117	0.2
Chr02	11949152	G	A		74	0.11		74	0.16		86	0.19
Chr02	11959862	G	C		72	0.22		72	0.15		70	0.21
Chr02	11980416	T	A		112	0.23		113	0.22		81	0.19
Chr02	11980466	C	G		118	0.22		118	0.14		100	0.14
Chr02	11982263	C	A		107	0.19		90	0.23		82	0.23
Chr02	12001414	G	T		50	0.18		65	0.16		65	0.21
Chr02	12008382	A	G		96	0.1		107	0.17		58	0.17
Chr02	12025890	A	C		75	0.16		85	0.16		90	0.18
Chr02	12032405	A	G		92	0.18		76	0.07		56	0.19
Chr02	12035188	G	C		52	0.06		51	0.21		57	0.22
Chr02	12035244	C	T		60	0.18		57	0.12		72	0.18
Chr02	12039656	C	A		62	0.17		63	0.08		55	0.25
Chr02	12044925	A	T		71	0.11		80	0.25		59	0.2
Chr02	12051514	C	T		75	0.17		89	0.12		86	0.19
Chr02	12055486	C	G		76	0.18		101	0.19		71	0.18
Chr02	12088248	C	T		87	0.1		68	0.19		83	0.22
Chr02	12095714	G	A		84	0.17		75	0.05		78	0.21
Chr02	12231496	T	G		57	0.09		75	0.22		72	0.15
Chr02	12231535	T	A		50	0.24		75	0.25		75	0.16
Chr02	12232630	A	G		66	0.06		60	0.18		56	0.19
Chr02	12234951	G	C		99	0.19		138	0.12		107	0.16
Chr02	12235412	T	C		82	0.18		92	0.18		72	0.25
Chr02	12251527	T	C		69	0.21		73	0.15		58	0.17
Chr02	12251646	C	T		99	0.19		101	0.1		101	0.18
Chr02	12267822	C	A		63	0.19		67	0.18		74	0.25
Chr02	12333444	A	T		108	0.17		103	0.19		89	0.23
Chr02	12345426	C	A		87	0.2		71	0.06		94	0.24
Chr02	12348766	T	A		76	0.12		84	0.2		86	0.22
Chr02	12357528	G	T		59	0.05		71	0.15		72	0.25
Chr02	12357656	C	A		50	0.06		67	0.14		55	0.18
Chr02	12381108	C	G		90	0.13		84	0.21		88	0.17
Chr02	12405688	G	A		76	0.19		72	0.11		58	0.24
Chr02	12412728	A	C		111	0.14		135	0.22		118	0.22
Chr02	12419118	A	G		68	0.17		58	0.16		70	0.15
Chr02	12436439	G	A		59	0.19		68	0.19		63	0.15
Chr02	12436688	T	G		101	0.21		101	0.14		96	0.21
Chr02	12446605	C	T		115	0.21		112	0.14		92	0.18
Chr02	12449752	C	A		105	0.18		119	0.23		102	0.25
Chr02	12451414	A	G		144	0.14		135	0.22		115	0.16
Chr02	12478619	T	C		123	0.21		116	0.19		113	0.17
Chr02	12521899	A	T		98	0.2		106	0.22		90	0.2
Chr02	12523972	C	A		63	0.15		54	0.13		69	0.18
Chr02	12619673	T	A		69	0.14		79	0.09		62	0.2
Chr02	12621363	A	G		107	0.18		98	0.18		98	0.24
Chr02	12646940	C	T		60	0.16		67	0.09		70	0.24
Chr02	12656291	T	A		66	0.16		71	0.08		55	0.23
Chr02	12656678	T	C		71	0.06		64	0.17		67	0.16
Chr02	12669480	G	C		64	0.25		65	0.15		62	0.25
Chr02	12672153	G	T		92	0.17		81	0.17		96	0.17
Chr02	12672505	C	T		72	0.15		63	0.19		65	0.24
Chr02	12675149	C	A		61	0.19		63	0.17		54	0.2
Chr02	12685690	T	C		104	0.17		108	0.14		105	0.2
Chr02	12717004	T	C		119	0.23		140	0.19		102	0.16
Chr02	12748961	T	C		96	0.22		144	0.19		119	0.2
Chr02	12750532	A	G		112	0.19		105	0.18		97	0.16
Chr02	12752562	G	A		108	0.17		101	0.22		109	0.17
Chr02	12755677	T	C		138	0.17		121	0.19		139	0.21
Chr02	12755732	A	G		134	0.13		119	0.2		125	0.2
Chr02	12761410	G	A		73	0.11		71	0.14		83	0.21
Chr02	12762160	T	A		69	0.23		75	0.15		77	0.25
Chr02	12782123	T	C		144	0.17		100	0.18		128	0.23
Chr02	12788766	A	G		99	0.17		103	0.06		99	0.2
Chr02	12788786	C	T		102	0.17		113	0.04		105	0.19
Chr02	12804968	G	A		92	0.2		94	0.23		99	0.21
Chr02	12949525	T	G		83	0.18		69	0.21		84	0.21
Chr02	12952070	A	G		113	0.17		110	0.04		100	0.16
Chr02	12958586	G	T		67	0.17		63	0.06		76	0.18
Chr02	12978350	T	G		99	0.08		88	0.19		87	0.2
Chr02	12978375	G	A		82	0.24		69	0.23		84	0.21
Chr02	12984642	G	C		97	0.17		102	0.07		89	0.24
Chr02	13009901	G	A		67	0.16		89	0.24		67	0.23
Chr02	13058814	A	G		84	0.15		94	0.24		87	0.21
Chr02	13061909	A	C		79	0.16		69	0.15		78	0.21
Chr02	13086606	G	A		52	0.17		55	0.21		67	0.2
Chr02	13113588	T	C		95	0.22		87	0.23		85	0.23
Chr02	13125830	C	A		112	0.25		119	0.14		102	0.21
Chr02	13131541	T	C		82	0.12		83	0.24		77	0.23
Chr02	13147390	C	T		73	0.21		76	0.15		68	0.14
Chr02	13147529	C	T		84	0.15		78	0.24		55	0.25
Chr02	13148972	C	T		79	0.08		66	0.16		61	0.21
Chr02	13172150	T	C		73	0.17		74	0.09		83	0.19
Chr02	13178599	C	A		77	0.22		84	0.17		73	0.17
Chr02	13193647	C	T		82	0.2		78	0.19		79	0.17
Chr02	13205124	A	T		133	0.25		134	0.1		98	0.22
Chr02	13208928	C	A		86	0.24		91	0.2		87	0.21
Chr02	13225635	G	T		94	0.06		88	0.18		68	0.2
Chr02	13246352	C	T		118	0.2		114	0.13		96	0.19
Chr02	13246400	G	A		131	0.21		116	0.09		98	0.16
Chr02	13261244	T	C		70	0.2		86	0.2		69	0.2
Chr02	13279229	G	A		71	0.15		76	0.08		74	0.25
Chr02	13293848	T	C		95	0.17		102	0.1		89	0.15
Chr02	13376039	C	T		128	0.23		101	0.15		93	0.25
Chr02	13444398	G	T		79	0.1		98	0.17		76	0.15
Chr02	13448510	T	C		88	0.07		78	0.17		78	0.17
Chr02	13481367	C	G		84	0.14		90	0.18		74	0.22
Chr02	13488701	T	A		89	0.03		79	0.18		84	0.25
Chr02	13501818	C	T		102	0.09		70	0.14		107	0.19
Chr02	13502608	G	A		89	0.23		82	0.15		99	0.18
Chr02	13504296	C	T		95	0.11		97	0.19		84	0.19
Chr02	13505314	T	C		116	0.23		97	0.19		110	0.22
Chr02	13586746	G	A		67	0.2		87	0.17		52	0.21
Chr02	13639757	T	G		118	0.1		101	0.2		93	0.23
Chr02	13647609	A	G		94	0.22		104	0.13		93	0.17
Chr02	13653974	A	C		98	0.16		97	0.18		73	0.2
Chr02	13729433	C	G		115	0.15		90	0.21		124	0.19
Chr02	13759674	C	T		117	0.23		109	0.1		115	0.15
Chr02	13783668	T	C		101	0.2		99	0.23		80	0.22
Chr02	13884826	T	A		75	0.12		59	0.23		103	0.24
Chr02	13918784	G	C		80	0.2		80	0.07		83	0.22
Chr02	13941151	A	C		111	0.18		127	0.09		102	0.18
Chr02	13979903	G	T		79	0.13		62	0.22		57	0.17
Chr02	14131559	A	C		65	0.22		59	0.25		70	0.14
Chr02	14136930	A	T		54	0.18		53	0.09		78	0.16
Chr02	14145102	C	T		70	0.14		75	0.13		71	0.25
Chr02	14201148	C	T		64	0.17		85	0.18		54	0.25
Chr02	14263070	G	A		82	0.09		83	0.14		91	0.2
Chr02	14336051	A	G		74	0.12		66	0.19		97	0.15
Chr02	14336096	G	T		77	0.09		66	0.15		96	0.2
Chr02	14371879	A	G		65	0.24		58	0.1		51	0.25
Chr02	14372087	C	T		80	0.16		78	0.21		54	0.2
Chr02	14376219	C	T		80	0.2		74	0.16		54	0.22
Chr02	14487487	G	T		54	0.18		57	0.11		64	0.25
Chr02	14488171	A	C		61	0.15		59	0.16		67	0.17
Chr02	14495827	C	A		94	0.19		98	0.15		81	0.23
Chr02	14496859	T	C		60	0.1		59	0.2		50	0.22
Chr02	14499389	G	T		53	0.09		53	0.2		54	0.25
Chr02	14518262	A	T		106	0.14		106	0.24		85	0.24
Chr02	14569150	A	G		92	0.04		65	0.15		101	0.17
Chr02	14587933	G	A		93	0.17		87	0.18		93	0.21
Chr02	14624278	T	G		100	0.16		115	0.09		98	0.18
Chr02	14648702	T	C		75	0.18		73	0.16		83	0.25
Chr02	14658922	C	T		112	0.18		91	0.24		109	0.22
Chr02	14682467	G	T		100	0.17		101	0.08		96	0.21
Chr02	14741732	G	A		99	0.05		86	0.19		65	0.23
Chr02	14746756	C	T		57	0.14		59	0.22		59	0.18
Chr02	14754022	A	T		78	0.12		86	0.16		101	0.21
Chr02	14770203	G	A		58	0.12		69	0.21		59	0.25
Chr02	14828708	C	T		109	0.14		114	0.16		80	0.25
Chr02	14900884	T	A		135	0.17		118	0.19		125	0.24
Chr02	14909505	G	A		56	0.25		57	0.12		86	0.2
Chr02	14909613	C	T		95	0.17		88	0.15		101	0.2
Chr02	14933343	C	G		68	0.19		79	0.24		56	0.25
Chr02	14944732	T	C		78	0.09		78	0.23		56	0.23
Chr02	14947885	G	C		68	0.09		68	0.16		79	0.24
Chr02	14954985	T	C		68	0.13		57	0.22		83	0.25
Chr02	14963478	C	T		102	0.19		96	0.04		90	0.24
Chr02	15049924	C	A		100	0.17		92	0.18		89	0.19
Chr02	15054930	C	A		101	0.25		123	0.18		122	0.19
Chr02	15063071	C	T		58	0.22		68	0.17		55	0.21
Chr02	15090088	G	A		69	0.16		79	0.21		79	0.25
Chr02	15149164	G	T		88	0.17		117	0.03		113	0.2
Chr02	15153233	A	G		104	0.17		92	0.07		86	0.22
Chr02	15161826	A	T		95	0.18		89	0.08		116	0.19
Chr02	15177118	A	G		123	0.18		107	0.17		126	0.22
Chr02	15191267	A	C		67	0.19		55	0.2		61	0.16
Chr02	15202772	C	T		64	0.17		66	0.18		58	0.24
Chr02	15225079	A	T		65	0.03		67	0.16		79	0.18
Chr02	15261662	G	A		114	0.19		119	0.21		135	0.21
Chr02	15262413	G	A		62	0.05		78	0.17		86	0.25
Chr02	15262429	C	T		60	0.18		75	0.17		86	0.22
Chr02	15269966	C	A		103	0.12		98	0.17		101	0.13
Chr02	15270203	G	A		124	0.14		105	0.25		106	0.14
Chr02	15276579	C	A		103	0.17		108	0.25		109	0.19
Chr02	15293902	C	A		59	0.2		74	0.14		67	0.14
Chr02	15297217	G	C		84	0.16		84	0.08		64	0.18
Chr02	15300267	C	A		103	0.13		115	0.2		112	0.15
Chr02	15305584	A	T		86	0.1		79	0.21		71	0.18
Chr02	15398685	A	G		95	0.08		89	0.16		94	0.25
Chr02	15426326	A	G		50	0.1		75	0.16		68	0.22
Chr02	15437485	A	T		89	0.22		106	0.08		103	0.23
Chr02	15442317	A	T		100	0.16		89	0.13		83	0.18
Chr02	15444694	C	T		92	0.19		89	0.11		90	0.16
Chr02	15629496	C	T		76	0.13		65	0.16		90	0.17
Chr02	15680268	C	G		81	0.16		80	0.09		93	0.17
Chr02	15892482	G	C		91	0.16		80	0.17		91	0.19
Chr02	15991376	C	G		107	0.15		103	0.19		105	0.18
Chr02	16095660	T	C		83	0.16		97	0.18		74	0.2
Chr02	16133676	G	A		107	0.16		96	0.15		107	0.18
Chr02	16272345	C	T		67	0.16		54	0.06		68	0.2
Chr02	16350018	A	T		94	0.18		83	0.19		96	0.19
Chr02	16350027	A	G		97	0.18		87	0.18		97	0.18
Chr02	16438579	G	T		99	0.17		90	0.16		77	0.24
Chr02	16447450	G	A		70	0.04		66	0.15		64	0.15
Chr02	16465770	C	T		112	0.23		87	0.17		121	0.17
Chr02	16476327	G	A		51	0.21		57	0.05		71	0.19
Chr02	16540622	T	G		99	0.1		90	0.24		63	0.19
Chr02	16635222	C	T		55	0.16		68	0.17		55	0.25
Chr02	16684511	A	C		88	0.19		70	0.07		67	0.25
Chr02	16694960	C	T		122	0.16		134	0.25		113	0.19
Chr02	16697085	C	T		70	0.17		62	0.18		73	0.16
Chr02	16733482	G	T		89	0.16		102	0.18		93	0.15
Chr02	16733493	G	T		95	0.16		107	0.18		101	0.18
Chr02	16739130	A	G		83	0.25		82	0.17		67	0.16
Chr02	16786213	C	T		120	0.17		112	0.12		95	0.25
Chr02	16845221	G	A		92	0.17		96	0.11		52	0.23
Chr02	16911057	A	C		74	0.07		61	0.22		90	0.17
Chr02	16911170	C	T		70	0.16		66	0.16		102	0.17
Chr02	16911202	C	A		69	0.13		69	0.15		106	0.24
Chr02	16914181	C	G		62	0.24		65	0.15		71	0.19
Chr02	16914284	C	T		65	0.18		63	0.2		69	0.18
Chr02	16918995	G	A		79	0.21		76	0.14		78	0.25
Chr02	16920514	C	T		70	0.19		70	0.15		73	0.23
Chr02	16920547	G	A		71	0.1		66	0.16		66	0.15
Chr02	16924206	A	G		108	0.11		112	0.21		97	0.18
Chr02	16930659	C	T		86	0.2		65	0.2		82	0.23
Chr02	16930666	G	A		80	0.19		63	0.19		80	0.23
Chr02	16932925	C	A		104	0.18		97	0.2		93	0.18
Chr02	16936198	A	G		101	0.18		72	0.18		77	0.2
Chr02	16975397	T	C		94	0.17		93	0.23		105	0.19
Chr02	16985579	G	A		55	0.18		54	0.09		57	0.19
Chr02	16987418	C	G		59	0.18		64	0.2		66	0.21
Chr02	16989698	T	C		50	0.24		60	0.18		58	0.17
Chr02	17020520	C	T		78	0.2		79	0.15		71	0.21
Chr02	17022843	C	T		116	0.18		115	0.24		112	0.17
[truncated: 13,434 more rows]

## Sheet: Table S3
Table S3 Primers used in the present study.
Target	Forward	Reverse	Amplicon size (bp)
Potato
GBSS	5'-ATGGCAAGCATCACAG-3'	5'-CAAAACTTTAGGTGCCTC-3'	981
H1-N146	5'-AAGCTCTTGCCTAGTGCTC-3'	5'-AGGCGGAACATGCCATG-3'	506
H1-N195	5'-TGGAAATGGCACCCACTA-3'	5'-CATCATGGTTTCACTTGTCAC-3'	337
Chr5:52358101/T	5'-TTGCTGGAGCTCTGTTAAGG-3'	5'-CTGACTGGAAAAAGAAAGTGA-3'	323
Sweetpotato
GBSS	5'-GCATCATTCCACGCCTCTG-3'	5'-CTACCAGCTCAATATGCAGAC-3'	850
Chr12:20608324/G	5'-ATGTTCAGAAGGTGTGGACTG-3'	5'-GACTAATATCTGCTATATTTGAC-3'	314
